# Supplementary material for: Comparative Analysis of MicroRNA and mRNA Profiles of Sperm with Different Freeze Tolerance Capacities in Boar (Sus scrofa) and Giant Panda (Ailuropoda melanoleuca)
Source: Biomolecules. 2019 Sep 1;9(9):432. doi: 10.3390/biom9090432 (PMC6769438; doi:10.3390/biom9090432)
Supplement: Supplementary file 1 [file biomolecules-09-00432-s001.zip]

Archive with 4 entries (3 files):
- Suplementary materials/
- Suplementary materials/Table S1 All DE miRNAs in giant panda sperm.xls
- Suplementary materials/Table S2 DE miRNAs and their target DE mRNAs in boar and giant panda sperm.xls
- Suplementary materials/Table S3 Apoptosis, Glycolysis and Oxidative phosphorylation related DE mRNAs in boar and giant panda sperm.xlsx
