# Supplementary material for: Comparative Analysis of MicroRNA and mRNA Profiles of Sperm with Different Freeze Tolerance Capacities in Boar (Sus scrofa) and Giant Panda (Ailuropoda melanoleuca)
Source: Biomolecules. 2019 Sep 1;9(9):432. doi: 10.3390/biom9090432 (PMC6769438; doi:10.3390/biom9090432)
Supplement: Supplementary file 1 [file biomolecules-09-00432-s001.zip › Suplementary materials/Table S1 All DE miRNAs in giant panda sperm.xls]

#ID	Fresh sperm	Frozen-thawed sperm	PValue	FDR	log2FC	regulated
conservative_NW_003217295.1_8219	0	3.9105	0	0	25.22084975	up
conservative_NW_003217295.1_8220	0	3.9105	0	0	25.22084975	up
conservative_NW_003217307.1_22214	0	4.0553	0	0	25.27330531	up
conservative_NW_003217309.1_23738	25.5567	56.0504	0	0	1.133023108	up
conservative_NW_003217339.1_49692	2.5967	10.428	0	0	2.005711236	up
conservative_NW_003217341.1_51059	0.1367	5.3588	0	0	5.292824825	up
conservative_NW_003217342.1_51663	6.56	0.2897	0	0	-4.501064225	down
conservative_NW_003217342.1_53483	20.7733	211.6011	0	0	3.348544804	up
conservative_NW_003217343.1_54051	0.2733	6.6623	0	0	4.607462954	up
conservative_NW_003217352.1_59935	173.1566	424.6505	0	0	1.294198571	up
conservative_NW_003217370.1_69802	0.1367	3.6208	0	0	4.727223342	up
conservative_NW_003217376.1_74071	5.4667	0	0	0	-25.70416687	down
conservative_NW_003217390.1_81966	3.9633	174.379	0	0	5.459380325	up
conservative_NW_003217391.1_82353	0.41	5.5037	0	0	3.746706018	up
conservative_NW_003217393.1_83680	85.5533	320.2259	0	0	1.904194589	up
conservative_NW_003217398.1_86575	13.8033	75.7477	0	0	2.456188865	up
conservative_NW_003217401.1_87427	8.3367	41.4223	0	0	2.312859337	up
conservative_NW_003217401.1_87428	8.3367	41.4223	0	0	2.312859337	up
conservative_NW_003217436.1_102406	0.1367	6.6623	0	0	5.606935171	up
conservative_NW_003217442.1_104668	9.02	0	0	0	-26.4266241	down
conservative_NW_003217444.1_106696	7.38	0	0	0	-26.13711748	down
conservative_NW_003217480.1_120791	4.51	0.1448	0	0	-4.960993926	down
conservative_NW_003217481.1_121384	0	2.8967	0	0	24.78790694	up
conservative_NW_003217488.1_124106	0.1367	6.5175	0	0	5.57523353	up
conservative_NW_003217517.1_133927	772.303	1622.8544	0	0	1.071294689	up
conservative_NW_003217517.1_133928	772.303	1622.8544	0	0	1.071294689	up
conservative_NW_003217544.1_145255	37.0367	162.213	0	0	2.13086198	up
conservative_NW_003217553.1_149274	0.5467	14.6281	0	0	4.741849209	up
conservative_NW_003217576.1_155397	78.8566	185.3863	0	0	1.23323122	up
conservative_NW_003217581.1_156955	7.9267	0.7242	0	0	-3.452260294	down
conservative_NW_003217590.1_159903	1036.4796	513.8677	0	0	-1.012222844	down
conservative_NW_003217590.1_159904	1036.4796	513.8677	0	0	-1.012222844	down
conservative_NW_003217617.1_168051	4.7833	0.5793	0	0	-3.045623707	down
conservative_NW_003217649.1_177943	11.07	0.2897	0	0	-5.255951727	down
conservative_NW_003217653.1_180039	4.1	0	0	0	-25.28912057	down
conservative_NW_003217669.1_184571	5.74	13.904	0	0	1.276377345	up
conservative_NW_003217701.1_193195	40.3167	94.576	0	0	1.230096569	up
conservative_NW_003217711.1_196499	0.82	58.0781	0	0	6.146226537	up
conservative_NW_003217716.1_198300	119.9933	344.5578	0	0	1.521792164	up
conservative_NW_003217718.1_199135	4.92	0	0	0	-25.55215498	down
conservative_NW_003217743.1_207204	5.33	435.3682	0	0	6.351956691	up
conservative_NW_003217785.1_219535	426.3998	857.122	0	0	1.007293806	up
conservative_NW_003217786.1_219818	0	5.3588	0	0	25.67540664	up
conservative_NW_003217792.1_221387	0.1367	3.3312	0	0	4.606956826	up
conservative_NW_003217829.1_229451	0	5.5037	0	0	25.7138985	up
conservative_NW_003217858.1_237809	34.5767	140.7777	0	0	2.025546731	up
conservative_NW_003217890.1_245248	81.18	34.1806	0	0	-1.247946618	down
conservative_NW_003217899.1_247016	3.0067	0	0	0	-24.84167759	down
conservative_NW_003217927.1_251768	32.6633	98.1968	0	0	1.588005456	up
conservative_NW_003218025.1_272239	0	6.2278	0	0	25.89221928	up
conservative_NW_003218025.1_272240	0	6.2278	0	0	25.89221928	up
conservative_NW_003218026.1_272447	3.0067	0	0	0	-24.84167759	down
conservative_NW_003218026.1_272448	3.0067	0	0	0	-24.84167759	down
conservative_NW_003218048.1_277523	7.1067	17.38	0	0	1.290176378	up
conservative_NW_003218050.1_277816	8.0633	1.0138	0	0	-2.99159733	down
conservative_NW_003218055.1_278705	20.5	47.0707	0	0	1.199205398	up
conservative_NW_003218062.1_280091	173.1566	425.2299	0	0	1.296165665	up
conservative_NW_003218063.1_280746	76.8066	922.5866	0	0	3.586382146	up
conservative_NW_003218092.1_286034	3.4167	0	0	0	-25.02610024	down
conservative_NW_003218108.1_289270	0.9567	15.4971	0	0	4.017787858	up
conservative_NW_003218113.1_290213	3.5533	12.8901	0	0	1.859032052	up
conservative_NW_003218114.1_290839	1.3667	66.0439	0	0	5.594656815	up
conservative_NW_003218217.1_307508	3.4167	172.641	0	0	5.659027737	up
conservative_NW_003218226.1_309812	0	17.8145	0	0	27.40847675	up
conservative_NW_003218282.1_317310	51.66	2.607	0	0	-4.308585155	down
conservative_NW_003218322.1_322741	10.7967	2.1725	0	0	-2.313162339	down
conservative_NW_003218322.1_322742	10.7967	2.1725	0	0	-2.313162339	down
conservative_NW_003218385.1_331123	0.1367	3.476	0	0	4.668342934	up
conservative_NW_003218389.1_331648	61.2266	131.6533	0	0	1.104513209	up
conservative_NW_003218451.1_339096	379.1132	813.0928	0	0	1.10079133	up
conservative_NW_003218452.1_339269	64.2333	205.2284	0	0	1.675837066	up
conservative_NW_003218503.1_345122	0.1367	32.0081	0	0	7.871279988	up
conservative_NW_003218517.1_346689	0.82	5.7933	0	0	2.820689561	up
conservative_NW_003218517.1_346767	0.1367	5.0692	0	0	5.212672937	up
conservative_NW_003218679.1_364772	10.1133	25.0561	0	0	1.308908046	up
conservative_NW_003218714.1_367884	25.42	56.0504	0	0	1.140760638	up
conservative_NW_003218760.1_371962	5.4667	37.3669	0	0	2.77301877	up
conservative_NW_003218905.1_384108	0.1367	4.345	0	0	4.990271029	up
conservative_NW_003218906.1_384315	45.3733	186.9795	0	0	2.042964609	up
conservative_NW_003218906.1_384316	45.3733	186.9795	0	0	2.042964609	up
conservative_NW_003219117.1_397928	5.0567	0.7242	0	0	-2.803736108	down
conservative_NW_003219140.1_399506	34.44	86.0308	0	0	1.320768111	up
conservative_NW_003219172.1_401618	1036.2063	513.2884	0	0	-1.013469698	down
conservative_NW_003219175.1_401792	1.0933	29.1114	0	0	4.734822988	up
conservative_NW_003219218.1_403880	0.41	5.9382	0	0	3.85632987	up
conservative_NW_003219280.1_406759	0.41	7.2417	0	0	4.142632597	up
conservative_NW_003219363.1_410658	0.41	33.8909	0	0	6.369130229	up
conservative_NW_003219436.1_413515	11.07	23.6078	0	0	1.092608382	up
conservative_NW_003219491.1_415457	4.7833	0.2897	0	0	-4.045374688	down
conservative_NW_003219945.1_427683	33.7567	115.8664	0	0	1.779216481	up
conservative_NW_003219976.1_428185	0	8.5452	0	0	26.34861092	up
conservative_NW_003220239.1_432389	0	4.2002	0	0	25.32395469	up
conservative_NW_003220369.1_433916	688.9364	1508.5811	0	0	1.130749547	up
conservative_NW_003220683.1_436929	0	4.2002	0	0	25.32395469	up
conservative_NW_003220683.1_436930	0	4.2002	0	0	25.32395469	up
conservative_NW_003221585.1_442197	0	4.2002	0	0	25.32395469	up
conservative_NW_003221585.1_442198	0	4.2002	0	0	25.32395469	up
conservative_NW_003221743.1_442575	0	4.2002	0	0	25.32395469	up
conservative_NW_003221743.1_442576	0	4.2002	0	0	25.32395469	up
conservative_NW_003227055.1_446295	0	4.2002	0	0	25.32395469	up
conservative_NW_003227055.1_446296	0	4.2002	0	0	25.32395469	up
conservative_NW_003243313.1_450270	0.1367	32.0081	0	0	7.871279988	up
unconservative_NW_003217300.1_13083	0	4.4898	0	0	25.42014785	up
unconservative_NW_003217308.1_23544	28.9733	69.8095	0	0	1.268699364	up
unconservative_NW_003217328.1_38417	0.1367	4.9243	0	0	5.170833509	up
unconservative_NW_003217420.1_95874	7.2433	1.0138	0	0	-2.83687406	down
unconservative_NW_003217444.1_106393	497.1931	1034.108	0	0	1.056508685	up
unconservative_NW_003217548.1_147888	7.38	22.7388	0	0	1.623463399	up
unconservative_NW_003217675.1_185862	12.9833	1.0138	0	0	-3.678812149	down
unconservative_NW_003217716.1_198307	0	4.7795	0	0	25.51035637	up
unconservative_NW_003217744.1_207539	9.5667	82.6997	0	0	3.111788833	up
unconservative_NW_003218042.1_276431	0.6833	6.8072	0	0	3.316470466	up
unconservative_NW_003218060.1_279536	0.9567	5.3588	0	0	2.48577147	up
unconservative_NW_003218089.1_285207	4.51	13.4695	0	0	1.578496959	up
unconservative_NW_003218100.1_288087	29.52	93.2725	0	0	1.659759065	up
unconservative_NW_003218147.1_296179	0	4.345	0	0	25.37285284	up
unconservative_NW_003218509.1_345915	0	4.9243	0	0	25.55341532	up
unconservative_NW_003218679.1_364798	47.8333	145.5572	0	0	1.605498973	up
unconservative_NW_003218849.1_379491	23.9167	70.5337	0	0	1.56029438	up
unconservative_NW_003218856.1_380012	7.6533	23.463	0	0	1.616233632	up
unconservative_NW_003218870.1_381086	6.0133	120.9356	0	0	4.32993825	up
unconservative_NW_003218909.1_384588	497.1931	1034.108	0	0	1.056508685	up
unconservative_NW_003219024.1_392197	5.6033	15.4971	0	0	1.467649625	up
unconservative_NW_003219024.1_392198	5.6033	15.4971	0	0	1.467649625	up
unconservative_NW_003219212.1_403507	0	8.5452	0	0	26.34861092	up
unconservative_NW_003220474.1_435144	27.3333	1.0138	0	0	-4.752814675	down
unconservative_NW_003221117.1_440262	8.7467	0	0	0	-26.38223548	down
conservative_NW_003217295.1_7789	3.5533	0.2897	0.000001	3.53E-06	-3.616527909	down
conservative_NW_003217312.1_26341	0	2.7518	0.000001	3.53E-06	24.71387228	up
conservative_NW_003217318.1_30536	0.41	3.9105	0.000001	3.53E-06	3.253657269	up
conservative_NW_003217857.1_237596	0.9567	5.214	0.000001	3.53E-06	2.446252079	up
conservative_NW_003217893.1_246082	0.1367	3.0415	0.000001	3.53E-06	4.475697856	up
conservative_NW_003217957.1_258121	0	2.607	0.000001	3.53E-06	24.63588725	up
conservative_NW_003219342.1_409867	0	2.607	0.000001	3.53E-06	24.63588725	up
unconservative_NW_003217301.1_15296	3.5533	0.2897	0.000001	3.53E-06	-3.616527909	down
unconservative_NW_003217862.1_238786	0	2.7518	0.000001	3.53E-06	24.71387228	up
conservative_NW_003217487.1_123771	0.2733	3.3312	0.000002	6.85E-06	3.607484609	up
conservative_NW_003217717.1_198848	3.69	9.7038	0.000002	6.85E-06	1.394929	up
conservative_NW_003217722.1_200394	0	2.4622	0.000002	6.85E-06	24.55344462	up
conservative_NW_003218100.1_288104	2.5967	0	0.000002	6.85E-06	-24.63017601	down
conservative_NW_003218528.1_347876	0	2.4622	0.000002	6.85E-06	24.55344462	up
conservative_NW_003217295.1_7799	2.46	0	0.000003	1.01E-05	-24.55215498	down
conservative_NW_003217375.1_73340	2.46	0	0.000003	1.01E-05	-24.55215498	down
conservative_NW_003217487.1_123740	3.69	9.559	0.000003	1.01E-05	1.373238885	up
conservative_NW_003218214.1_307056	2.5967	7.821	0.000003	1.01E-05	1.590673736	up
conservative_NW_003217371.1_71330	6.8333	14.0488	0.000004	1.32E-05	1.039792534	up
conservative_NW_003217455.1_110956	6.8333	14.0488	0.000004	1.32E-05	1.039792534	up
conservative_NW_003217774.1_216361	6.8333	14.0488	0.000004	1.32E-05	1.039792534	up
conservative_NW_003217459.1_112867	3.9633	0.5793	0.000005	1.64E-05	-2.774319605	down
conservative_NW_003218038.1_275152	0	2.3173	0.000005	1.64E-05	24.46594149	up
conservative_NW_003217308.1_22749	2.3233	0	0.000006	1.94E-05	-24.46967212	down
conservative_NW_003217336.1_47196	0.1367	2.7518	0.000006	1.94E-05	4.331290471	up
conservative_NW_003217699.1_192590	2.3233	0	0.000006	1.94E-05	-24.46967212	down
conservative_NW_003220544.1_435786	6.4233	13.1798	0.000008	2.56E-05	1.036941894	up
conservative_NW_003221113.1_440146	0.2733	3.0415	0.000009	2.87E-05	3.476225639	up
conservative_NW_003219339.1_409654	2.5967	0.1448	0.000016	5.04E-05	-4.16454584	down
conservative_NW_003225816.1_445805	2.5967	0.1448	0.000016	5.04E-05	-4.16454584	down
conservative_NW_003217347.1_55935	0.82	4.0553	0.000021	6.44E-05	2.30611283	up
conservative_NW_003218746.1_370621	0	2.0277	0.000021	6.44E-05	24.27334088	up
unconservative_NW_003218919.1_385299	0	2.0277	0.000021	6.44E-05	24.27334088	up
conservative_NW_003217576.1_155392	0.6833	3.7657	0.000022	6.69E-05	2.462327038	up
conservative_NW_003218012.1_269599	0.5467	3.476	0.000022	6.69E-05	2.668606802	up
conservative_NW_003218909.1_384551	4.6467	1.1587	0.000029	8.69E-05	-2.003699419	down
conservative_NW_003218818.1_376963	0.2733	2.7518	0.000031	9.23E-05	3.331818254	up
conservative_NW_003217569.1_153960	0.41	3.0415	0.000036	0.000106286	2.891087189	up
conservative_NW_003218638.1_360261	0.41	3.0415	0.000036	0.000106286	2.891087189	up
conservative_NW_003217289.1_2278	1.9133	0	0.000047	0.000136963	-24.18955977	down
conservative_NW_003218115.1_290964	1.9133	0	0.000047	0.000136963	-24.18955977	down
conservative_NW_003218250.1_312716	1.9133	0	0.000047	0.000136963	-24.18955977	down
conservative_NW_003220707.1_437209	1.9133	0	0.000047	0.000136963	-24.18955977	down
conservative_NW_003236296.1_448922	1.9133	0	0.000047	0.000136963	-24.18955977	down
unconservative_NW_003217846.1_233837	1.9133	0	0.000047	0.000136963	-24.18955977	down
conservative_NW_003217816.1_226536	3.69	8.4003	0.000057	0.000163716	1.186820036	up
conservative_NW_003217623.1_170194	0.5467	3.1863	0.000067	0.000191216	2.543060827	up
conservative_NW_003217519.1_135559	2.05	5.7933	0.00008	0.00022475	1.498761466	up
conservative_NW_003217576.1_155372	3.69	8.2555	0.000081	0.00022685	1.161734779	up
conservative_NW_003217470.1_116069	0	1.738	0.000088	0.000243797	24.05092475	up
conservative_NW_003217704.1_194967	0	1.738	0.000088	0.000243797	24.05092475	up
conservative_NW_003218138.1_294410	0	1.738	0.000088	0.000243797	24.05092475	up
conservative_NW_003218376.1_329983	0	1.738	0.000088	0.000243797	24.05092475	up
conservative_NW_003218376.1_329984	0	1.738	0.000088	0.000243797	24.05092475	up
unconservative_NW_003217309.1_23896	0	1.738	0.000088	0.000243797	24.05092475	up
conservative_NW_003217535.1_141841	1.7767	0	0.000091	0.000247157	-24.08269676	down
conservative_NW_003217555.1_149922	1.7767	0	0.000091	0.000247157	-24.08269676	down
conservative_NW_003217617.1_168079	1.7767	0	0.000091	0.000247157	-24.08269676	down
conservative_NW_003219354.1_410404	1.7767	0	0.000091	0.000247157	-24.08269676	down
conservative_NW_003219465.1_414535	1.7767	0	0.000091	0.000247157	-24.08269676	down
conservative_NW_003219567.1_418229	1.7767	0	0.000091	0.000247157	-24.08269676	down
conservative_NW_003217308.1_23353	0.6833	3.3312	0.00011	0.000293442	2.285450942	up
conservative_NW_003217576.1_155370	3.8267	8.2555	0.000126	0.00033513	1.109254792	up
conservative_NW_003218490.1_343443	1.3667	4.4898	0.00014	0.000369091	1.715954585	up
unconservative_NW_003218765.1_372972	2.46	0.2897	0.000147	0.000384166	-3.086026726	down
conservative_NW_003217350.1_57997	0.1367	2.0277	0.00016	0.000415723	3.890759072	up
conservative_NW_003217350.1_57998	0.1367	2.0277	0.00016	0.000415723	3.890759072	up
conservative_NW_003219348.1_410141	0.1367	2.0277	0.00016	0.000415723	3.890759072	up
unconservative_NW_003218657.1_361991	1.64	0	0.000177	0.00045725	-23.96719248	down
conservative_NW_003217321.1_33912	0	1.5932	0.000182	0.000466148	23.92542405	up
conservative_NW_003217437.1_102820	0	1.5932	0.000182	0.000466148	23.92542405	up
conservative_NW_003217449.1_108808	0	1.5932	0.000182	0.000466148	23.92542405	up
conservative_NW_003217872.1_241334	0	1.5932	0.000182	0.000466148	23.92542405	up
conservative_NW_003217884.1_243719	0	1.5932	0.000182	0.000466148	23.92542405	up
unconservative_NW_003220161.1_431351	2.05	0.1448	0.000187	0.000474895	-3.823490402	down
conservative_NW_003218095.1_286939	2.3233	0.2897	0.000257	0.000647179	-3.003543867	down
conservative_NW_003218242.1_311843	1.5033	0	0.000344	0.000849604	-23.84162961	down
conservative_NW_003218730.1_369266	1.5033	0	0.000344	0.000849604	-23.84162961	down
conservative_NW_003219221.1_404043	1.5033	0	0.000344	0.000849604	-23.84162961	down
conservative_NW_003219254.1_405692	1.5033	0	0.000344	0.000849604	-23.84162961	down
conservative_NW_003219486.1_415212	1.5033	0	0.000344	0.000849604	-23.84162961	down
conservative_NW_003219936.1_427421	1.5033	0	0.000344	0.000849604	-23.84162961	down
unconservative_NW_003218700.1_366710	1.5033	0	0.000344	0.000849604	-23.84162961	down
conservative_NW_003217288.1_437	0.2733	2.1725	0.000363	0.000881992	2.990798812	up
conservative_NW_003217336.1_45908	0	1.4483	0.000374	0.00090262	23.78785714	up
conservative_NW_003218469.1_341237	0	1.4483	0.000374	0.00090262	23.78785714	up
conservative_NW_003218469.1_341238	0	1.4483	0.000374	0.00090262	23.78785714	up
conservative_NW_003218809.1_375981	0	1.4483	0.000374	0.00090262	23.78785714	up
conservative_NW_003220755.1_437573	1.7767	4.7795	0.000408	0.000978112	1.427659601	up
conservative_NW_003217487.1_123724	0.6833	2.8967	0.000522	0.001241476	2.083819246	up
conservative_NW_003217366.1_68250	0.1367	1.738	0.00059	0.001392152	3.668342934	up
conservative_NW_003217645.1_177076	1.5033	4.2002	0.000631	0.001484997	1.482325082	up
conservative_NW_003219916.1_427005	0.41	2.3173	0.000647	0.001518676	2.498749014	up
conservative_NW_003217298.1_12079	0.2733	2.0277	0.000661	0.001545485	2.891286855	up
conservative_NW_003217298.1_12080	0.2733	2.0277	0.000661	0.001545485	2.891286855	up
conservative_NW_003218765.1_372976	1.3667	0	0.000669	0.00155008	-23.70419326	down
conservative_NW_003218796.1_375137	1.3667	0	0.000669	0.00155008	-23.70419326	down
unconservative_NW_003217565.1_152509	1.3667	0	0.000669	0.00155008	-23.70419326	down
unconservative_NW_003218775.1_373725	1.3667	0	0.000669	0.00155008	-23.70419326	down
unconservative_NW_003218775.1_373727	1.3667	0	0.000669	0.00155008	-23.70419326	down
conservative_NW_003218336.1_324566	0	1.3035	0.000771	0.001765934	23.63588725	up
unconservative_NW_003218519.1_346952	0	1.3035	0.000771	0.001765934	23.63588725	up
conservative_NW_003217387.1_79186	2.87	0.7242	0.000794	0.00181169	-1.986590655	down
conservative_NW_003218083.1_284253	2.87	6.083	0.000816	0.001857175	1.083732267	up
conservative_NW_003217487.1_123726	6.2867	3.0415	0.000908	0.002048412	-1.047519915	down
conservative_NW_003217487.1_123728	6.2867	3.0415	0.000908	0.002048412	-1.047519915	down
unconservative_NW_003217627.1_171556	1.5033	4.0553	0.000942	0.002117145	1.431675701	up
conservative_NW_003218654.1_361759	1.64	0.1448	0.001117	0.002494865	-3.501562307	down
unconservative_NW_003217335.1_44587	1.64	0.1448	0.001117	0.002494865	-3.501562307	down
conservative_NW_003218056.1_278833	0.1367	1.5932	0.001122	0.002493642	3.542842237	up
unconservative_NW_003219406.1_412580	0.1367	1.5932	0.001122	0.002493642	3.542842237	up
conservative_NW_003217375.1_73403	1.23	0	0.0013	0.002847016	-23.55215498	down
conservative_NW_003217599.1_163040	1.23	0	0.0013	0.002847016	-23.55215498	down
conservative_NW_003219185.1_402270	1.23	0	0.0013	0.002847016	-23.55215498	down
conservative_NW_003219449.1_414046	1.23	0	0.0013	0.002847016	-23.55215498	down
unconservative_NW_003217330.1_41002	1.23	0	0.0013	0.002847016	-23.55215498	down
unconservative_NW_003218357.1_327386	1.23	0	0.0013	0.002847016	-23.55215498	down
conservative_NW_003217303.1_16642	1.9133	0.2897	0.001326	0.002879406	-2.723431512	down
conservative_NW_003217540.1_143863	4.2367	1.738	0.001529	0.003304257	-1.285512893	down
conservative_NW_003217616.1_167756	0	1.1587	0.001588	0.003407189	23.46600375	up
conservative_NW_003217692.1_190949	0	1.1587	0.001588	0.003407189	23.46600375	up
conservative_NW_003217692.1_190950	0	1.1587	0.001588	0.003407189	23.46600375	up
conservative_NW_003219154.1_400570	2.05	4.6347	0.001645	0.00351272	1.176852048	up
conservative_NW_003217455.1_111111	0.5467	2.3173	0.001664	0.003523995	2.083623548	up
unconservative_NW_003218037.1_274587	0.5467	2.3173	0.001664	0.003523995	2.083623548	up
conservative_NW_003217352.1_59991	0.82	2.7518	0.001843	0.003871161	1.746679804	up
conservative_NW_003219524.1_416513	2.3233	4.9243	0.002017	0.004207153	1.0837432	up
conservative_NW_003218016.1_270352	0.1367	1.4483	0.002118	0.004387286	3.405275324	up
conservative_NW_003218630.1_359427	0.1367	1.4483	0.002118	0.004387286	3.405275324	up
conservative_NW_003218630.1_359428	0.1367	1.4483	0.002118	0.004387286	3.405275324	up
conservative_NW_003219164.1_401159	0.1367	1.4483	0.002118	0.004387286	3.405275324	up
conservative_NW_003219164.1_401160	0.1367	1.4483	0.002118	0.004387286	3.405275324	up
conservative_NW_003219935.1_427391	0.2733	1.738	0.002125	0.004371568	2.668870717	up
conservative_NW_003217725.1_201078	0	1.0138	0.003271	0.006593339	23.27326973	up
conservative_NW_003218322.1_322681	0	1.0138	0.003271	0.006593339	23.27326973	up
conservative_NW_003218674.1_363450	0	1.0138	0.003271	0.006593339	23.27326973	up
conservative_NW_003217409.1_90910	1.3667	0.1448	0.003572	0.007088804	-3.238563089	down
conservative_NW_003217303.1_16795	1.9133	0.4345	0.003647	0.007213758	-2.13863502	down
conservative_NW_003220207.1_432022	1.9133	0.4345	0.003647	0.007213758	-2.13863502	down
conservative_NW_003217715.1_197931	0.2733	1.5932	0.003752	0.007364734	2.54337002	up
conservative_NW_003217715.1_197932	0.2733	1.5932	0.003752	0.007364734	2.54337002	up
conservative_NW_003218285.1_317843	0.2733	1.5932	0.003752	0.007364734	2.54337002	up
conservative_NW_003218285.1_317844	0.2733	1.5932	0.003752	0.007364734	2.54337002	up
unconservative_NW_003218074.1_282805	0.2733	1.5932	0.003752	0.007364734	2.54337002	up
conservative_NW_003217576.1_155364	1.64	0.2897	0.003797	0.007404562	-2.501064225	down
conservative_NW_003217830.1_229870	0.1367	1.3035	0.003967	0.007702663	3.253305435	up
unconservative_NW_003218391.1_331890	1.0933	2.8967	0.004156	0.008017691	1.405720949	up
conservative_NW_003217576.1_155366	0.82	2.4622	0.004456	0.008559709	1.586252139	up
conservative_NW_003217682.1_188122	0.82	2.4622	0.004456	0.008559709	1.586252139	up
conservative_NW_003218487.1_342941	0.82	2.4622	0.004456	0.008559709	1.586252139	up
conservative_NW_003217312.1_26300	0.5467	2.0277	0.004459	0.00851996	1.891022939	up
conservative_NW_003217907.1_248058	0.5467	2.0277	0.004459	0.00851996	1.891022939	up
conservative_NW_003217381.1_76258	3.5533	1.5932	0.00487	0.00917847	-1.157232114	down
conservative_NW_003217336.1_46878	0.9567	0	0.00491	0.00920561	-23.18963517	down
conservative_NW_003217407.1_89780	0.9567	0	0.00491	0.00920561	-23.18963517	down
conservative_NW_003217601.1_163730	0.9567	0	0.00491	0.00920561	-23.18963517	down
conservative_NW_003218038.1_275063	0.9567	0	0.00491	0.00920561	-23.18963517	down
