# Supplementary material for: Comparative Analysis of MicroRNA and mRNA Profiles of Sperm with Different Freeze Tolerance Capacities in Boar (Sus scrofa) and Giant Panda (Ailuropoda melanoleuca)
Source: Biomolecules. 2019 Sep 1;9(9):432. doi: 10.3390/biom9090432 (PMC6769438; doi:10.3390/biom9090432)
Supplement: Supplementary file 1 [file biomolecules-09-00432-s001.zip › Suplementary materials/Table S2 DE miRNAs and their target DE mRNAs in boar and giant panda sperm.xls]

## Sheet: Boar sperm
#ID	Name	Fresh sperm	Frozen-thawed sperm	log2FC	regulated	NR_annoation
ENSSSCG00000000571	ABCC9	0	0.916677	5.51212	up	PREDICTED: ATP-binding cassette sub-family C member 9 [Sus scrofa]
ENSSSCG00000000609	ENSSSCG00000000609	0.0459416	10.0583	5.78225	up	PREDICTED: uncharacterized protein C12orf60-like isoform 1 [Sus scrofa]
ENSSSCG00000000848	GLT8D2	0	5.59014	6.81496	up	PREDICTED: LOW QUALITY PROTEIN: glycosyltransferase 8 domain-containing protein 2-like [Sus scrofa]
ENSSSCG00000003233	ZNF175	0	1.66211	5.98314	up	PREDICTED: LOW QUALITY PROTEIN: zinc finger protein 175-like [Sus scrofa]
ENSSSCG00000003714	HRH4	0	10.5189	6.44852	up	histamine H4 receptor [Sus scrofa]
ENSSSCG00000004201	TMEM200A	0	9.92719	7.275	up	PREDICTED: transmembrane protein 200A [Sus scrofa]
ENSSSCG00000004413	PPIL6	0.0220471	4.58005	5.53057	up	peptidyl-prolyl cis-trans isomerase-like 6 [Sus scrofa]
ENSSSCG00000004415	novel gene	0.0146283	3.7744	7.20781	up	PREDICTED: coiled-coil domain-containing protein 162-like [Sus scrofa]
ENSSSCG00000004764	ENSSSCG00000004764	0	3.16891	5.90044	up	GTP cyclohydrolase 1 feedback regulatory protein [Sus scrofa]
ENSSSCG00000005167	SLC24A2	0	1.12805	5.13195	up	sodium/potassium/calcium exchanger 2 [Sus scrofa]
ENSSSCG00000007528	PHACTR3	0	2.18885	5.56677	up	phosphatase and actin regulator 3 [Sus scrofa]
ENSSSCG00000009243	THAP9	0.0218228	2.42729	5.87179	up	PREDICTED: THAP domain-containing protein 9 [Sus scrofa]
ENSSSCG00000009264	ENSSSCG00000009264	0	17.6993	6.53329	up	PREDICTED: alpha-S2-casein-like [Orcinus orca]
ENSSSCG00000009348	STARD13	0.003047	0.3961	5.31337	up	PREDICTED: LOW QUALITY PROTEIN: stAR-related lipid transfer protein 13-like [Sus scrofa]
ENSSSCG00000009361	POSTN	0	0.897989	5.70313	up	periostin, osteoblast specific factor isoform 1 precursor [Sus scrofa]
ENSSSCG00000009735	P2RX2	0	2.53767	5.51212	up	PREDICTED: P2X purinoceptor 2-like, partial [Sus scrofa]
ENSSSCG00000009973	RHBDD3	0.0248418	4.916	6.97169	up	PREDICTED: rhomboid domain-containing protein 3 isoform 1 [Sus scrofa]
ENSSSCG00000010416	ZNF32	0.0744925	17.1738	6.87394	up	PREDICTED: zinc finger protein 32 isoform X1 [Mustela putorius furo]
ENSSSCG00000010491	novel gene	0	68.4672	7.90714	up	cytochrome P450 2C19 [Ovis aries]
ENSSSCG00000011334	novel gene	0	14.0623	6.03575	up	PREDICTED: 15 kDa protein A-like [Sus scrofa]
ENSSSCG00000011524	CHL1	0	0.756353	5.33452	up	PREDICTED: neural cell adhesion molecule L1-like protein [Sus scrofa]
ENSSSCG00000013320	PAX6	0	2.51678	6.85942	up	PREDICTED: paired box protein Pax-6 isoform 4 [Orcinus orca]
ENSSSCG00000013388	PDE3B	0.024656	3.64626	5.20268	up	PREDICTED: cGMP-inhibited 3&apos;,5&apos;-cyclic phosphodiesterase B [Sus scrofa]
ENSSSCG00000014072	ENC1	0	1.25694	5.6535	up	PREDICTED: ectoderm-neural cortex protein 1 isoform 1 [Orcinus orca]
ENSSSCG00000015564	novel gene	0	8.24438	5.98314	up	PREDICTED: tRNA-splicing endonuclease subunit Sen15-like [Sus scrofa]
ENSSSCG00000016562	SSMEM1	0	4.83687	5.37592	up	PREDICTED: uncharacterized protein C7orf45 homolog [Sus scrofa]
ENSSSCG00000016602	HYAL4	0.0168772	11.3225	7.96254	up	PREDICTED: hyaluronidase-4 [Sus scrofa]
ENSSSCG00000016639	FOXP2	0	3.26157	6.26237	up	forkhead box protein P2 [Sus scrofa]
ENSSSCG00000016856	C9	0.0248088	2.10971	5.41617	up	complement component C9 precursor [Sus scrofa]
ENSSSCG00000016887	ITGA2	0	1.1874	5.51212	up	integrin alpha-2 precursor [Sus scrofa]
ENSSSCG00000017253	ENSSSCG00000017253	0	1.95861	5.10758	up	PREDICTED: inward rectifier potassium channel 16-like [Sus scrofa]
ENSSSCG00000021008	ENSSSCG00000021008	0	11.6538	5.49343	up	PREDICTED: PH domain leucine-rich repeat-containing protein phosphatase 2 [Orcinus orca]
ENSSSCG00000021342	QRICH2	0	0.583313	5.6535	up	PREDICTED: glutamine-rich protein 2-like [Sus scrofa]
ENSSSCG00000021446	ENSSSCG00000021446	0	2.9023	6.03575	up	PREDICTED: rap guanine nucleotide exchange factor 4 isoform X2 [Mustela putorius furo]
ENSSSCG00000021657	SATB2	0.0135847	0.888385	5.10758	up	PREDICTED: DNA-binding protein SATB2 isoform 1 [Odobenus rosmarus divergens]
ENSSSCG00000021934	OTUD5	0.018708	1.26297	5.43587	up	PREDICTED: LOW QUALITY PROTEIN: OTU domain-containing protein 5-like [Sus scrofa]
ENSSSCG00000022073	ZBTB38	0.00446145	0.513756	5.08279	up	zinc finger and BTB domain-containing protein 38 [Sus scrofa]
ENSSSCG00000023725	ENSSSCG00000023725	0	5.57618	5.22551	up	PREDICTED: cyclic AMP-responsive element-binding protein 5 isoform 2 [Ceratotherium simum simum]
ENSSSCG00000024604	ATAT1	0	1.89266	5.45532	up	PREDICTED: alpha-tubulin N-acetyltransferase isoform 2 [Equus caballus]
ENSSSCG00000025160	DPF1	0	2.03556	5.75112	up	PREDICTED: zinc finger protein neuro-d4 isoform X2 [Mustela putorius furo]
ENSSSCG00000025672	novel gene	0.0108356	1.62533	5.4745	up	PREDICTED: ribonucleoprotein PTB-binding 2-like, partial [Sus scrofa]
ENSSSCG00000027299	PANK4	0	0.739308	5.08279	up	PREDICTED: pantothenate kinase 4-like [Sus scrofa]
ENSSSCG00000028460	S1PR5	0	2.3626	6.26237	up	sphingosine 1-phosphate receptor 5 [Sus scrofa]
ENSSSCG00000028517	SC5D	0.0228998	13.3558	7.93856	up	PREDICTED: lathosterol oxidase-like [Sus scrofa]
ENSSSCG00000030256	ZNF790	0	2.03596	5.37592	up	PREDICTED: zinc finger protein 790-like [Orcinus orca]
ENSSSCG00000031033	FAM133A	0	13.4918	6.32713	up	PREDICTED: hypothetical protein LOC100519754 [Sus scrofa]
ENSSSCG00000000661	PHC1	0.0215466	0.899663	5.35728	up	PREDICTED: polyhomeotic-like protein 1 [Trichechus manatus latirostris]
ENSSSCG00000002003	novel gene	0.0129491	0.930041	5.27977	up	PREDICTED: RING finger protein 31 [Sus scrofa]
ENSSSCG00000003244	ENSSSCG00000003244	0.0273209	1.83818	4.91987	up	PREDICTED: zinc finger protein 850-like [Equus caballus]
ENSSSCG00000005308	RUSC2	0.00854689	0.752475	5.98071	up	PREDICTED: iporin [Sus scrofa]
ENSSSCG00000013311	KIAA1549L	0.0116281	0.846884	6.05238	up	PREDICTED: UPF0606 protein C11orf41-like, partial [Sus scrofa]
ENSSSCG00000014038	FAM193B	0.0265949	3.67951	6.26843	up	uncharacterized protein LOC100511495 [Sus scrofa]
ENSSSCG00000014209	ENSSSCG00000014209	0.0477758	6.15689	6.02097	up	PREDICTED: erythrocyte membrane protein band 4.1 like 4A [Sus scrofa]
ENSSSCG00000020912	HECTD2	0.0211077	1.86256	5.14055	up	PREDICTED: probable E3 ubiquitin-protein ligase HECTD2-like [Sus scrofa]
ENSSSCG00000021173	BSPRY	0.138416	3.76145	4.9368	up	PREDICTED: B box and SPRY domain-containing protein-like, partial [Sus scrofa]
ENSSSCG00000023928	ENSSSCG00000023928	2.57989	15.4176	5.03442	up	histone-lysine N-methyltransferase SUV39H2 [Sus scrofa]
ENSSSCG00000029027	ENSSSCG00000029027	0.130061	37.9387	5.54567	up	PREDICTED: la-related protein 1 [Mustela putorius furo]
ENSSSCG00000004047	MRPL18	0.135838	5.68303	5.20582	up	PREDICTED: hypothetical protein LOC100156324 [Sus scrofa]
ENSSSCG00000011735	SI	0.0409256	2.07609	5.05794	up	PREDICTED: sucrase-isomaltase, intestinal [Orcinus orca]
ENSSSCG00000017046	EBF1	0.0921316	7.30044	6.19219	up	Transcription factor COE1, partial [Bos grunniens mutus]
ENSSSCG00000020674	ENSSSCG00000020674	0.156718	15.5174	6.35041	up	PREDICTED: DEP domain-containing protein 7-like [Sus scrofa]
ENSSSCG00000000483	novel gene	0.184174	9.66579	5.28633	up	PREDICTED: nuclear protein MDM1-like isoform 2 [Sus scrofa]
ENSSSCG00000003853	ENSSSCG00000003853	0.225578	10.7422	5.51853	up	non-specific lipid-transfer protein [Sus scrofa]
ENSSSCG00000006116	SLC26A7	0.133108	8.25933	5.65678	up	PREDICTED: anion exchange transporter-like, partial [Sus scrofa]
ENSSSCG00000007305	SPAG4	0.160142	5.79476	5.21805	up	PREDICTED: sperm-associated antigen 4 protein-like [Sus scrofa]
ENSSSCG00000010487	novel gene	0.126118	3.25117	4.86809	up	PREDICTED: LOW QUALITY PROTEIN: cytochrome P450 2C18 [Sus scrofa]
ENSSSCG00000015390	novel gene	0.0534664	4.808	6.31675	up	PREDICTED: multidrug resistance protein 1 isoform 2 [Sus scrofa]
ENSSSCG00000015548	RGSL1	0.0711816	3.77366	5.59231	up	PREDICTED: regulator of G-protein signaling like 1, partial [Sus scrofa]
ENSSSCG00000011312	LARS2	0.0638253	5.78583	6.53688	up	PREDICTED: probable leucyl-tRNA synthetase, mitochondrial, partial [Sus scrofa]
ENSSSCG00000017644	ENSSSCG00000017644	0.118525	5.27805	5.63456	up	PREDICTED: uncharacterized protein C17orf47-like [Sus scrofa]
ENSSSCG00000021193	AQP2	0.0449181	1.4006	5.03067	up	aquaporin-2 [Sus scrofa]
ENSSSCG00000012164	CNKSR2	0.102132	4.33387	5.26719	up	PREDICTED: connector enhancer of kinase suppressor of ras 2 [Sus scrofa]
ENSSSCG00000004673	SLC28A2	0.156036	5.09319	5.0833	up	PREDICTED: sodium/nucleoside cotransporter 1-like [Sus scrofa]
ENSSSCG00000017599	KIF2B	0.215339	5.78678	4.97291	up	PREDICTED: kinesin-like protein KIF2B-like [Sus scrofa]
ENSSSCG00000021298	ENSSSCG00000021298	0.340079	12.8947	5.44222	up	PREDICTED: islet cell autoantigen 1 isoform 1 [Sus scrofa]
ENSSSCG00000026152	PRKD2	0.415583	20.1686	5.98795	up	PREDICTED: serine/threonine-protein kinase D2 [Sus scrofa]
ENSSSCG00000002389	VASH1	0.239879	0	-4.84132	down	PREDICTED: vasohibin-1 [Sus scrofa]
ENSSSCG00000014149	MEF2C	1.13059	0	-4.84132	down	PREDICTED: myocyte-specific enhancer factor 2C isoform X5 [Condylura cristata]
ENSSSCG00000015232	ST3GAL4	0.406151	0	-4.84132	down	alpha-2,3-sialyltransferase IV [Sus scrofa]
ENSSSCG00000015340	ASNS	0.99738	0	-4.84132	down	asparagine synthetase [Sus scrofa]
ENSSSCG00000016744	TMED4	1.19946	0.0127835	-4.84132	down	PREDICTED: transmembrane emp24 domain-containing protein 4-like [Sus scrofa]
ENSSSCG00000020913	novel gene	0.884703	0	-4.84132	down	PREDICTED: leukocyte immunoglobulin-like receptor subfamily B member 3-like [Sus scrofa]
ENSSSCG00000029061	BMP3	0.636899	0	-4.84132	down	bone morphogenetic protein 3 precursor [Sus scrofa]
ENSSSCG00000030512	ENSSSCG00000030512	18.6671	0	-4.84132	down	Na+/Ca2+ exchanger isoform NACA3, partial [Sus scrofa]
ENSSSCG00000003235	novel gene	1.9625	0	-4.87334	down	PREDICTED: cytoplasmic tRNA 2-thiolation protein 1-like [Sus scrofa]
ENSSSCG00000007067	JAG1	0.450908	0	-4.87334	down	PREDICTED: protein jagged-1 [Sus scrofa]
ENSSSCG00000007078	SEL1L2	1.87665	0	-4.87334	down	PREDICTED: protein sel-1 homolog 2 [Sus scrofa]
ENSSSCG00000009817	P2RX7	0.981996	0	-4.87334	down	PREDICTED: P2X purinoceptor 7 [Sus scrofa]
ENSSSCG00000011995	novel gene	5.80475	1.27898e-09	-4.87334	down	hypothetical protein M91_21699 [Bos grunniens mutus]
ENSSSCG00000021949	ENSSSCG00000021949	0.927431	0	-4.87334	down	natural resistance-associated macrophage protein 1 [Sus scrofa]
ENSSSCG00000023912	ORAI2	0.444747	0	-4.87334	down	PREDICTED: protein orai-2-like [Sus scrofa]
ENSSSCG00000025473	ENSSSCG00000025473	3.26621	0	-4.87334	down	PREDICTED: GPI mannosyltransferase 1-like [Sus scrofa]
ENSSSCG00000027052	PEX11A	0.845419	0	-4.87334	down	PREDICTED: peroxisomal membrane protein 11A [Sus scrofa]
ENSSSCG00000007150	ENSSSCG00000007150	1.09771	0	-4.90467	down	PREDICTED: hypothetical protein LOC100622502 [Sus scrofa]
ENSSSCG00000007879	ENSSSCG00000007879	1.43331	0	-4.90467	down	bifunctional apoptosis regulator [Sus scrofa]
ENSSSCG00000013086	CYB561A3	2.27742	0.0492355	-4.90467	down	PREDICTED: cytochrome b ascorbate-dependent protein 3-like isoform 2 [Sus scrofa]
ENSSSCG00000020752	ENSSSCG00000020752	0.866912	0	-4.90467	down	PREDICTED: smith-Magenis syndrome chromosomal region candidate gene 8 protein-like [Sus scrofa]
ENSSSCG00000022957	PARP4	0.539724	0	-4.90467	down	PREDICTED: poly [ADP-ribose] polymerase 4-like, partial [Sus scrofa]
ENSSSCG00000003139	BCAT2	0.55096	0	-4.93533	down	PREDICTED: branched-chain-amino-acid aminotransferase, mitochondrial isoform 2 [Sus scrofa]
ENSSSCG00000006218	PDE7A	1.12675	0	-4.93533	down	PREDICTED: high affinity cAMP-specific 3&apos;,5&apos;-cyclic phosphodiesterase 7A [Sus scrofa]
ENSSSCG00000008200	ANKRD23	2.08448	0	-4.93533	down	PREDICTED: ankyrin repeat domain-containing protein 23-like [Sus scrofa]
ENSSSCG00000017886	FBXO39	2.13301	0	-4.93533	down	PREDICTED: F-box only protein 39-like [Sus scrofa]
ENSSSCG00000000687	CD4	0.709261	0	-4.96535	down	T-cell surface glycoprotein CD4 variant [Sus scrofa]
ENSSSCG00000002622	TMEM14A	4.68684	0	-4.96535	down	PREDICTED: transmembrane protein 14A isoform 1 [Sus scrofa]
ENSSSCG00000002867	CEBPG	1.71782	0	-4.96535	down	PREDICTED: CCAAT/enhancer-binding protein gamma-like [Sus scrofa]
ENSSSCG00000005631	FAM102A	0.435088	0	-4.96535	down	PREDICTED: protein FAM102A-like [Sus scrofa]
ENSSSCG00000007228	HM13	3.69052	0	-4.96535	down	PREDICTED: minor histocompatibility antigen H13 isoform 2 [Orcinus orca]
ENSSSCG00000009792	ZCCHC8	1.07405	0	-4.96535	down	zinc finger, CCHC domain containing 8 [Sus scrofa]
ENSSSCG00000023630	CPM	4.22185	0	-4.96535	down	PREDICTED: carboxypeptidase M-like, partial [Sus scrofa]
ENSSSCG00000025173	ENSSSCG00000025173	0.794957	0	-4.96535	down	antigen peptide transporter 2 [Sus scrofa]
ENSSSCG00000001079	ENSSSCG00000001079	0.606117	0	-4.99476	down	PREDICTED: transcription factor E2F3 [Ovis aries]
ENSSSCG00000015616	HSD11B1	1.38877	0	-4.99476	down	corticosteroid 11-beta-dehydrogenase isozyme 1 [Sus scrofa]
ENSSSCG00000022088	ENSSSCG00000022088	3.45693	0.0325207	-4.99476	down	PREDICTED: protein Shroom4 [Ceratotherium simum simum]
ENSSSCG00000029456	SLC7A1	0.730082	0	-4.99476	down	high affinity cationic amino acid transporter 1 [Sus scrofa]
ENSSSCG00000006455	novel gene	0.766444	0	-5.02359	down	CD5 antigen-like precursor [Sus scrofa]
ENSSSCG00000006519	CLK2	0.987578	0	-5.02359	down	PREDICTED: dual specificity protein kinase CLK2 [Sus scrofa]
ENSSSCG00000007286	ACSS2	0.441162	0	-5.02359	down	acetyl-coenzyme A synthetase, cytoplasmic [Sus scrofa]
ENSSSCG00000028152	ENSSSCG00000028152	13.1665	0	-5.02359	down	Lariat debranching enzyme [Bos grunniens mutus]
ENSSSCG00000028974	UST	1.3399	0	-5.02359	down	PREDICTED: uronyl 2-sulfotransferase-like [Bos taurus]
ENSSSCG00000004757	VPS18	0.517886	0.00445447	-5.05185	down	PREDICTED: vacuolar protein sorting-associated protein 18 homolog [Sus scrofa]
ENSSSCG00000006776	MOV10	0.721024	0.00596571	-5.05185	down	PREDICTED: putative helicase MOV-10 [Sus scrofa]
ENSSSCG00000012997	novel gene	0.88334	0	-5.05185	down	PREDICTED: DNA polymerase alpha subunit B [Sus scrofa]
ENSSSCG00000025321	MAZ	0.695214	0.00620165	-5.05185	down	PREDICTED: myc-associated zinc finger protein-like isoform 1 [Sus scrofa]
ENSSSCG00000000278	novel gene	1.23186	0.0107322	-5.07956	down	PREDICTED: cyclic AMP-dependent transcription factor ATF-7 isoform 2 [Felis catus]
ENSSSCG00000002688	PLCG2	0.573323	0	-5.07956	down	PREDICTED: 1-phosphatidylinositol-4,5-bisphosphate phosphodiesterase gamma-2 [Equus caballus]
ENSSSCG00000010580	NFKB2	1.43334	0	-5.07956	down	PREDICTED: nuclear factor NF-kappa-B p100 subunit [Tursiops truncatus]
ENSSSCG00000013906	KXD1	1.58602	0	-5.07956	down	PREDICTED: UPF0459 protein C19orf50 homolog isoform 1 [Sus scrofa]
ENSSSCG00000016620	TSPAN12	1.7025	0	-5.07956	down	tetraspanin 12 [Sus scrofa]
ENSSSCG00000000701	ENSSSCG00000000701	3.19623	0.0233513	-5.10675	down	PREDICTED: inhibitor of growth protein 4-like [Loxodonta africana]
ENSSSCG00000003539	GRHL3	0.848279	0	-5.10675	down	PREDICTED: grainyhead-like protein 3 homolog, partial [Sus scrofa]
ENSSSCG00000014401	NR3C1	1.38415	0	-5.10675	down	glucocorticoid receptor variant gamma [Sus scrofa]
ENSSSCG00000014852	ARRB1	1.15387	0.00971376	-5.10675	down	PREDICTED: beta-arrestin-1 [Sus scrofa]
ENSSSCG00000024716	ENSSSCG00000024716	2.13876	0	-5.10675	down	PREDICTED: neurogenic locus notch homolog protein 2-like [Sus scrofa]
ENSSSCG00000004569	LACTB	2.98086	0	-5.13345	down	serine beta-lactamase-like protein LACTB, mitochondrial [Sus scrofa]
ENSSSCG00000005781	TARSL2	2.00084	0	-5.13345	down	PREDICTED: probable threonyl-tRNA synthetase 2, cytoplasmic [Sus scrofa]
ENSSSCG00000007722	NCF1	1.89609	0.0143521	-5.13345	down	neutrophil cytosol factor 1 [Sus scrofa]
ENSSSCG00000007770	ORAI3	1.22161	0	-5.13345	down	PREDICTED: protein orai-3-like [Sus scrofa]
ENSSSCG00000010587	ENSSSCG00000010587	0.854032	0	-5.13345	down	probable E3 ubiquitin-protein ligase TRIM8 [Bos taurus]
ENSSSCG00000012890	TCIRG1	0.889114	0	-5.13345	down	PREDICTED: V-type proton ATPase 116 kDa subunit a isoform 3 [Sus scrofa]
ENSSSCG00000016009	ITGA4	0.693505	0.0069266	-5.13345	down	PREDICTED: integrin alpha-4 [Sus scrofa]
ENSSSCG00000016461	ZYX	1.38944	0	-5.13345	down	PREDICTED: zyxin [Sus scrofa]
ENSSSCG00000027057	SYVN1	0.400694	0	-5.13345	down	PREDICTED: E3 ubiquitin-protein ligase synoviolin [Sus scrofa]
ENSSSCG00000028297	APH1A	1.41055	0	-5.13345	down	gamma-secretase subunit APH-1A [Sus scrofa]
ENSSSCG00000028564	ENSSSCG00000028564	1.81929	0	-5.13345	down	PREDICTED: constitutive coactivator of PPAR-gamma-like protein 2 isoform 1 [Orcinus orca]
ENSSSCG00000004550	OAZ2	1.11992	0.0103568	-5.15965	down	ornithine decarboxylase antizyme 2 [Sus scrofa]
ENSSSCG00000008187	KIAA1211L	1.07964	0	-5.15965	down	PREDICTED: uncharacterized protein C2orf55-like [Sus scrofa]
ENSSSCG00000010692	WDR11	0.836153	0.00759014	-5.15965	down	PREDICTED: WD repeat-containing protein 11 [Sus scrofa]
ENSSSCG00000011507	ENSSSCG00000011507	1.53633	0.0154449	-5.15965	down	PRA1 family protein 3 [Sus scrofa]
ENSSSCG00000012047	novel gene	3.83311	0	-5.15965	down	PREDICTED: uncharacterized protein ENSP00000386791 homolog [Ceratotherium simum simum]
ENSSSCG00000013893	ARRDC2	0.751461	0	-5.15965	down	PREDICTED: arrestin domain-containing protein 2 isoform 1 [Sus scrofa]
ENSSSCG00000017642	MTMR4	0.483932	0.00408451	-5.15965	down	PREDICTED: myotubularin-related protein 4-like [Sus scrofa]
ENSSSCG00000022131	KCTD6	1.52756	0	-5.15965	down	BTB/POZ domain-containing protein KCTD6 [Myotis brandtii]
ENSSSCG00000023780	ENSSSCG00000023780	2.04885	0	-5.15965	down	PREDICTED: sodium/myo-inositol cotransporter [Sus scrofa]
ENSSSCG00000004411	ZBTB24	1.10291	0	-5.18539	down	PREDICTED: zinc finger and BTB domain-containing protein 24 isoform 1 [Tursiops truncatus]
ENSSSCG00000007092	KAT14	0.53469	0.00446687	-5.18539	down	PREDICTED: cysteine-rich protein 2-binding protein [Sus scrofa]
ENSSSCG00000021238	STX1B	0.257959	0	-5.18539	down	PREDICTED: 3 beta-hydroxysteroid dehydrogenase type 7 [Sus scrofa]
ENSSSCG00000006793	novel gene	1.79237	0	-5.21068	down	PREDICTED: acidic mammalian chitinase-like isoform 1 [Sus scrofa]
ENSSSCG00000007811	LAT	1.82372	0	-5.21068	down	PREDICTED: linker for activation of T-cells family member 1-like [Sus scrofa]
ENSSSCG00000013632	C19orf38	2.26392	0	-5.21068	down	PREDICTED: protein HIDE1-like [Sus scrofa]
ENSSSCG00000022492	AMPD3	1.15087	0	-5.21068	down	PREDICTED: AMP deaminase 3 [Sus scrofa]
ENSSSCG00000022904	ENSSSCG00000022904	8.28521	0	-5.21068	down	PREDICTED: phenylalanyl-tRNA synthetase beta chain-like [Sus scrofa]
ENSSSCG00000001983	SDR39U1	2.16038	0	-5.23553	down	PREDICTED: epimerase family protein SDR39U1-like isoform 1 [Sus scrofa]
ENSSSCG00000016206	CNPPD1	1.05534	0	-5.23553	down	PREDICTED: protein CNPPD1-like [Sus scrofa]
ENSSSCG00000025109	PLD3	3.0844	0	-5.23553	down	phospholipase D3 [Sus scrofa]
ENSSSCG00000027777	PRRG1	0.769854	0	-5.23553	down	PREDICTED: transmembrane gamma-carboxyglutamic acid protein 1-like [Sus scrofa]
ENSSSCG00000003248	novel gene	1.83101	0.0153598	-5.25996	down	cationic amino acid transporter 3-like [Sus scrofa]
ENSSSCG00000011779	ENSSSCG00000011779	1.76721	0.0135225	-5.28398	down	PREDICTED: presenilins-associated rhomboid-like protein, mitochondrial-like isoform 1 [Sus scrofa]
ENSSSCG00000013658	S1PR2	1.66929	0	-5.28398	down	sphingosine-1-phosphate receptor 2 [Sus scrofa]
ENSSSCG00000013884	MAP1S	0.403033	0	-5.28398	down	microtubule-associated protein 1S [Sus scrofa]
ENSSSCG00000000951	novel gene	2.49508	0	-5.30761	down	PREDICTED: cysteine and glycine-rich protein 2 [Sus scrofa]
ENSSSCG00000025464	ENSSSCG00000025464	0.705561	0	-5.30761	down	calcium release-activated calcium channel protein 1 [Sus scrofa]
ENSSSCG00000027418	ENSSSCG00000027418	2.27614	0	-5.30761	down	PREDICTED: nicolin-1-like, partial [Sus scrofa]
ENSSSCG00000028879	PLOD3	1.12945	0	-5.30761	down	PREDICTED: procollagen-lysine,2-oxoglutarate 5-dioxygenase 3 [Tursiops truncatus]
ENSSSCG00000002664	GSE1	0.571004	0	-5.33086	down	PREDICTED: genetic suppressor element 1 [Tursiops truncatus]
ENSSSCG00000003138	HSD17B14	2.85923	0	-5.33086	down	PREDICTED: 17-beta-hydroxysteroid dehydrogenase 14 [Tursiops truncatus]
ENSSSCG00000005617	STXBP1	1.49109	0	-5.33086	down	PREDICTED: syntaxin-binding protein 1 isoform 1 [Odobenus rosmarus divergens]
ENSSSCG00000008812	ATP10D	0.940683	0.00543981	-5.33086	down	Putative phospholipid-transporting ATPase VD [Bos grunniens mutus]
ENSSSCG00000010794	PALB2	0.936631	0.00731627	-5.33086	down	PREDICTED: partner and localizer of BRCA2 [Sus scrofa]
ENSSSCG00000011864	UMPS	2.27974	0	-5.33086	down	PREDICTED: uridine 5&apos;-monophosphate synthase [Orcinus orca]
ENSSSCG00000013349	HTATIP2	2.27217	0	-5.33086	down	PREDICTED: oxidoreductase HTATIP2-like [Sus scrofa]
ENSSSCG00000024024	CX3CR1	1.97617	0	-5.33086	down	PREDICTED: CX3C chemokine receptor 1-like [Sus scrofa]
ENSSSCG00000028513	novel gene	0.958476	0.00847751	-5.33086	down	PREDICTED: vitamin K epoxide reductase complex subunit 1-like protein 1-like [Sus scrofa]
ENSSSCG00000020763	ENSSSCG00000020763	1.76636	0.012949	-5.35374	down	PREDICTED: traf2 and NCK-interacting protein kinase isoform X5 [Mustela putorius furo]
ENSSSCG00000024817	ENSSSCG00000024817	0.457079	0	-5.35374	down	PREDICTED: ras association domain-containing protein 2 [Sus scrofa]
ENSSSCG00000001800	TM6SF1	4.21215	0	-5.37627	down	PREDICTED: transmembrane 6 superfamily member 1 isoform 1 [Sus scrofa]
ENSSSCG00000022864	novel gene	3.26136	0.0696872	-4.70967	down	eukaryotic translation initiation factor [Sus scrofa]
ENSSSCG00000026078	GLCE	0.776393	0	-5.37627	down	PREDICTED: D-glucuronyl C5-epimerase [Sus scrofa]
ENSSSCG00000026649	ENSSSCG00000026649	7.942	0	-5.37627	down	PREDICTED: monofunctional C1-tetrahydrofolate synthase, mitochondrial-like, partial [Sus scrofa]
ENSSSCG00000000857	IGF1	2.69237	0.157064	-4.73185	down	insulin-like growth factor 1 precursor transcript variant 2 [Sus scrofa]
ENSSSCG00000006289	F5	0.529464	0	-5.39844	down	coagulation factor V precursor [Sus scrofa]
ENSSSCG00000006290	SLC19A2	1.503	0.0120447	-5.39844	down	feline leukemia virus subgroup A receptor [Sus scrofa]
ENSSSCG00000013072	FADS2	1.75993	0	-5.39844	down	fatty acid desaturase 2 [Sus scrofa]
ENSSSCG00000015617	G0S2	4.29331	0	-5.39844	down	PREDICTED: G0/G1 switch regulatory protein 2-like [Sus scrofa]
ENSSSCG00000017536	ENSSSCG00000017536	0.954126	0.0129293	-4.73185	down	PREDICTED: homeobox protein Hox-B9-like [Sus scrofa]
ENSSSCG00000024109	BDH1	0.878013	0.00659973	-5.39844	down	PREDICTED: D-beta-hydroxybutyrate dehydrogenase, mitochondrial [Sus scrofa]
ENSSSCG00000024938	SH3BP5	0.688701	0.0164169	-4.73185	down	PREDICTED: SH3 domain-binding protein 5 [Sus scrofa]
ENSSSCG00000001493	PRIM2	2.06653	0.0477715	-4.75369	down	DNA primase large subunit [Sus scrofa]
ENSSSCG00000004547	PLEKHO2	1.70998	0	-5.42028	down	PREDICTED: pleckstrin homology domain-containing family O member 2 [Sus scrofa]
ENSSSCG00000011536	ENSSSCG00000011536	1.70663	0.0118736	-5.42028	down	PREDICTED: ER degradation-enhancing alpha-mannosidase-like 1-like [Sus scrofa]
ENSSSCG00000013066	INCENP	0.821822	0	-5.42028	down	PREDICTED: inner centromere protein [Sus scrofa]
ENSSSCG00000013242	ACP2	1.87802	0.0265693	-4.75369	down	acid phosphatase 2, lysosomal precursor [Sus scrofa]
ENSSSCG00000013318	novel gene (	1.22957	0	-5.42028	down	PREDICTED: reticulocalbin-1-like isoform 2 [Sus scrofa]
ENSSSCG00000027205	LPCAT3	0.810569	0	-5.42028	down	PREDICTED: lysophospholipid acyltransferase 5 [Sus scrofa]
ENSSSCG00000009687	PRSS55	2.97856	0	-5.4418	down	PREDICTED: LOW QUALITY PROTEIN: serine protease 55 [Bos taurus]
ENSSSCG00000010700	NSMCE4A	2.86643	0.0395791	-4.7752	down	PREDICTED: non-structural maintenance of chromosomes element 4 homolog A [Sus scrofa]
ENSSSCG00000030491	ENSSSCG00000030491	1.24195	0	-5.4418	down	PREDICTED: zinc finger protein 830-like [Sus scrofa]
ENSSSCG00000005269	TRPM6	0.565941	0	-5.463	down	PREDICTED: LOW QUALITY PROTEIN: transient receptor potential cation channel subfamily M member 6-like [Sus scrofa]
ENSSSCG00000012068	ENSSSCG00000012068	2.29916	0	-5.463	down	Protein C-ets-2 [Bos grunniens mutus]
ENSSSCG00000017003	KCNIP1	2.6574	0	-5.463	down	Kv channel-interacting protein 1 [Sus scrofa]
ENSSSCG00000024949	ENSSSCG00000024949	29.0739	0	-5.463	down	Vacuolar protein sorting-associated protein 13C [Tupaia chinensis]
ENSSSCG00000003322	ZNF582	4.60018	0	-5.48389	down	PREDICTED: zinc finger protein 582 [Sus scrofa]
ENSSSCG00000013757	C19orf53	3.06119	0.0337468	-4.8173	down	PREDICTED: leydig cell tumor 10 kDa protein homolog [Sus scrofa]
ENSSSCG00000017146	RNF213	0.37936	0.00402558	-4.8173	down	PREDICTED: E3 ubiquitin-protein ligase RNF213 [Orcinus orca]
ENSSSCG00000030165	MAFF	1.20949	0.0146575	-4.8173	down	PREDICTED: transcription factor MafF-like [Sus scrofa]
ENSSSCG00000006456	FCRL1	8.04643	0	-5.50449	down	PREDICTED: Fc receptor-like protein 1-like [Sus scrofa]
ENSSSCG00000009872	PLBD2	2.528	0	-5.50449	down	PREDICTED: putative phospholipase B-like 2-like isoform 1 [Sus scrofa]
ENSSSCG00000011672	RASA2	4.36136	0	-5.50449	down	PREDICTED: ras GTPase-activating protein 2 isoform 2 [Odobenus rosmarus divergens]
ENSSSCG00000026943	MRAP2	1.80705	0	-5.50449	down	PREDICTED: melanocortin-2 receptor accessory protein 2-like [Sus scrofa]
ENSSSCG00000010201	RASGEF1A	0.912546	0	-5.52479	down	PREDICTED: ras-GEF domain-containing family member 1A [Sus scrofa]
ENSSSCG00000017325	PLEKHM1	0.458402	0.0057144	-4.85819	down	PREDICTED: pleckstrin homology domain-containing family M member 1 [Sus scrofa]
ENSSSCG00000021158	MCF2L	0.785557	0.00436459	-5.52479	down	PREDICTED: guanine nucleotide exchange factor DBS [Bos taurus]
ENSSSCG00000023788	TBC1D30	0.68414	0	-5.52479	down	PREDICTED: TBC1 domain family member 30 isoform X1 [Mustela putorius furo]
ENSSSCG00000024810	PRAM1	1.32776	0.0074615	-5.52479	down	PREDICTED: PML-RARA-regulated adapter molecule 1 [Sus scrofa]
ENSSSCG00000005501	TRIM32	1.31346	0	-5.54481	down	PREDICTED: E3 ubiquitin-protein ligase TRIM32-like [Sus scrofa]
ENSSSCG00000021381	ENSSSCG00000021381	10.8925	0	-5.54481	down	PREDICTED: neurobeachin-like [Sus scrofa]
ENSSSCG00000021588	DAPK2	9.81444	0.145388	-4.87822	down	death-associated protein kinase 2 [Sus scrofa]
ENSSSCG00000026269	RAB29	1.81155	0.0119767	-5.56456	down	PREDICTED: ras-related protein Rab-7L1-like isoform 1 [Sus scrofa]
ENSSSCG00000026301	RAP2C	2.62686	0.0886215	-4.89797	down	PREDICTED: ras-related protein Rap-2c-like [Ailuropoda melanoleuca]
ENSSSCG00000010034	novel gene	0.632036	0	-5.58404	down	PREDICTED: DEP domain-containing protein 5 [Sus scrofa]
ENSSSCG00000011458	ACTR8	1.81365	0.0249408	-4.91745	down	PREDICTED: actin-related protein 8 [Ceratotherium simum simum]
ENSSSCG00000014825	RELT	1.37381	0	-5.58404	down	PREDICTED: tumor necrosis factor receptor superfamily member 19L-like [Sus scrofa]
ENSSSCG00000016298	INPP5D	0.937274	0.0106692	-4.91745	down	PREDICTED: phosphatidylinositol-3,4,5-trisphosphate 5-phosphatase 1 [Sus scrofa]
ENSSSCG00000020915	P4HA2	1.31946	0.00948697	-5.58404	down	PREDICTED: prolyl 4-hydroxylase subunit alpha-2 [Sus scrofa]
ENSSSCG00000006276	ENSSSCG00000006276	3.98359	0.0599202	-4.93667	down	PREDICTED: CCAAT/enhancer-binding protein delta-like [Sus scrofa]
ENSSSCG00000010332	PLAC9	2.41785	0.0156794	-5.60327	down	placenta-specific 9 precursor [Sus scrofa]
ENSSSCG00000002868	PEPD	4.3004	0	-5.62224	down	PREDICTED: xaa-Pro dipeptidase-like [Sus scrofa]
ENSSSCG00000013100	novel gene	5.00135	0	-5.64096	down	PREDICTED: membrane-spanning 4-domains subfamily A member 6E-like isoform 1 [Sus scrofa]
ENSSSCG00000003756	LPAR3	2.13637	0	-5.65944	down	lysophosphatidic acid receptor 3 [Sus scrofa]
ENSSSCG00000006197	SULF1	1.4619	0.00756181	-5.65944	down	PREDICTED: LOW QUALITY PROTEIN: extracellular sulfatase Sulf-1-like [Sus scrofa]
ENSSSCG00000024015	FADS1	0.914519	0	-5.65944	down	fatty acid desaturase 1 [Sus scrofa]
ENSSSCG00000024544	ENSSSCG00000024544	4.07667	0.0495249	-4.99285	down	PREDICTED: pre-mRNA-splicing factor ATP-dependent RNA helicase PRP16-like [Sus scrofa]
ENSSSCG00000001750	PAQR8	1.61549	0	-5.67769	down	membrane progestin receptor beta [Sus scrofa]
ENSSSCG00000004024	novel gene	2.27005	0.0128192	-5.67769	down	PREDICTED: Ribonuclease T2 isoform 1 [Sus scrofa]
ENSSSCG00000007007	IDO1	4.01339	0.0893228	-5.02912	down	indoleamine 2,3-dioxygenase 1 [Sus scrofa]
ENSSSCG00000003524	C1QA	3.52587	0.0347402	-5.04692	down	complement C1q subcomponent subunit A precursor [Sus scrofa]
ENSSSCG00000015015	ARHGAP20	8.63162	0	-5.71351	down	PREDICTED: rho GTPase-activating protein 20 [Orcinus orca]
ENSSSCG00000026404	SERTAD4	1.66592	0	-5.71351	down	PREDICTED: SERTA domain-containing protein 4 [Sus scrofa]
ENSSSCG00000005984	ZHX1	1.83941	8.77182e-09	-5.7311	down	PREDICTED: zinc fingers and homeoboxes protein 1-like [Sus scrofa]
ENSSSCG00000018008	SCO1	1.24778	0.0136354	-5.0645	down	PREDICTED: protein SCO1 homolog, mitochondrial-like [Sus scrofa]
ENSSSCG00000022852	ENSSSCG00000022852	6.40462	0.0395178	-5.7311	down	Abl interactor 1 [Myotis brandtii]
ENSSSCG00000005636	SLC25A25	1.03247	0.0102837	-5.08187	down	calcium-binding mitochondrial carrier protein SCaMC-2 [Sus scrofa]
ENSSSCG00000006763	ENSSSCG00000006763	2.52617	0	-5.74847	down	PREDICTED: bcl-2-like protein 15-like [Sus scrofa]
ENSSSCG00000007003	novel gene	1.52405	0.0260052	-5.08187	down	PREDICTED: heparan-alpha-glucosaminide N-acetyltransferase-like, partial [Sus scrofa]
ENSSSCG00000007314	novel gene	1.0569	0.00530512	-5.74847	down	PREDICTED: erythrocyte membrane protein band 4.1-like 1 isoform 1 [Sus scrofa]
ENSSSCG00000023639	NRM	2.58052	0	-5.74847	down	nurim [Sus scrofa]
ENSSSCG00000028204	TREH	2.13533	0	-5.74847	down	PREDICTED: trehalase [Sus scrofa]
ENSSSCG00000030268	ZFAND5	1.44829	0.0105099	-5.74847	down	PREDICTED: AN1-type zinc finger protein 5-like [Sus scrofa]
ENSSSCG00000012136	PIR	3.49782	0.129672	-5.09903	down	PREDICTED: pirin-like isoform 1 [Sus scrofa]
ENSSSCG00000004421	FYN	2.08393	0	-5.78259	down	tyrosine-protein kinase Fyn [Sus scrofa]
ENSSSCG00000010593	CNNM2	1.76761	0.0210202	-5.116	down	PREDICTED: metal transporter CNNM2 isoform 2 [Sus scrofa]
ENSSSCG00000017234	ENSSSCG00000017234	1.94526	0	-5.78259	down	PREDICTED: CMRF35-like molecule 1-like [Tursiops truncatus]
ENSSSCG00000007246	TM9SF4	1.09417	0	-5.79936	down	PREDICTED: transmembrane 9 superfamily member 4 [Sus scrofa]
ENSSSCG00000010991	ENSSSCG00000010991	2.1437	0	-5.79936	down	aquaporin-3 [Sus scrofa]
ENSSSCG00000014375	HARS	1.86108	0.0187426	-5.13276	down	PREDICTED: histidyl-tRNA synthetase, cytoplasmic-like [Sus scrofa]
ENSSSCG00000014965	ENDOD1	1.62696	0	-5.79936	down	PREDICTED: endonuclease domain-containing 1 protein-like [Sus scrofa]
ENSSSCG00000015085	IL10RA	1.08743	0	-5.79936	down	PREDICTED: interleukin-10 receptor subunit alpha [Sus scrofa]
ENSSSCG00000017924	PELP1	1.15718	0	-5.79936	down	PREDICTED: proline-, glutamic acid- and leucine-rich protein 1-like [Sus scrofa]
ENSSSCG00000016267	ITM2C	1.36162	0	-5.81593	down	integral membrane protein 2C [Sus scrofa]
ENSSSCG00000016541	SLC35B4	7.40083	0	-5.81593	down	PREDICTED: UDP-xylose and UDP-N-acetylglucosamine transporter-like [Sus scrofa]
ENSSSCG00000027628	IL6R	0.626381	0.00338324	-5.81593	down	interleukin-6 receptor subunit alpha precursor [Sus scrofa]
ENSSSCG00000003867	TXNDC12	4.56383	0	-5.83232	down	PREDICTED: thioredoxin domain-containing protein 12-like [Sus scrofa]
ENSSSCG00000020853	BTBD3	1.37746	0	-5.83232	down	BTB/POZ domain-containing protein 3, partial [Bos grunniens mutus]
ENSSSCG00000026478	PADI2	0.680308	0	-5.83232	down	PREDICTED: protein-arginine deiminase type-2-like [Sus scrofa]
ENSSSCG00000028133	ENSSSCG00000028133	3.335	0.0159189	-5.83232	down	PREDICTED: poly(U)-binding-splicing factor PUF60-like [Sus scrofa]
ENSSSCG00000006636	novel gene	2.02388	0.0333777	-5.18192	down	PREDICTED: GA-binding protein subunit beta-2 isoform 3 [Sus scrofa]
ENSSSCG00000026045	novel gene	1.5352	0.0247516	-5.18192	down	PREDICTED: zinc finger protein 850-like [Sus scrofa]
ENSSSCG00000000223	BIN2	2.02558	0.00967693	-5.86454	down	PREDICTED: LOW QUALITY PROTEIN: bridging integrator 2 [Sus scrofa]
ENSSSCG00000024240	CCDC9	1.42603	0	-5.86454	down	PREDICTED: coiled-coil domain-containing protein 9 [Sus scrofa]
ENSSSCG00000017900	KIF1C	0.511109	0.0023771	-5.88038	down	PREDICTED: kinesin family member 1C [Sus scrofa]
ENSSSCG00000023735	ENSSSCG00000023735	5.52887	0.100369	-5.21378	down	PREDICTED: acid sphingomyelinase-like phosphodiesterase 3a-like, partial [Sus scrofa]
ENSSSCG00000007140	SMOX	2.59332	0	-5.89605	down	spermine oxidase [Sus scrofa]
ENSSSCG00000015965	GPR155	1.34049	0	-5.89605	down	PREDICTED: integral membrane protein GPR155-like [Sus scrofa]
ENSSSCG00000029448	ENSSSCG00000029448	2.23258	0.0132515	-5.89605	down	PREDICTED: transmembrane protein 220-like [Sus scrofa]
ENSSSCG00000002667	ZDHHC7	1.93574	0	-5.9269	down	PREDICTED: palmitoyltransferase ZDHHC7-like [Sus scrofa]
ENSSSCG00000003263	PRPF31	1.55571	0.0138279	-5.2603	down	PREDICTED: U4/U6 small nuclear ribonucleoprotein Prp31-like [Sus scrofa]
ENSSSCG00000006634	TNFAIP8L2	4.10136	0	-5.95709	down	tumor necrosis factor, alpha-induced protein 8-like 2 [Sus scrofa]
ENSSSCG00000009337	ENSSSCG00000009337	3.43022	0	-5.95709	down	PREDICTED: protein furry homolog [Orcinus orca]
ENSSSCG00000013579	CD209	3.98588	0.0600873	-5.2905	down	CD209 antigen [Sus scrofa]
ENSSSCG00000015652	IL10	3.95602	0	-5.97196	down	interleukin-10 precursor [Sus scrofa]
ENSSSCG00000027881	ENSSSCG00000027881	0.641159	0	-5.97196	down	PREDICTED: potassium channel subfamily K member 6-like [Sus scrofa]
ENSSSCG00000006709	NOTCH2	0.589008	0	-5.98667	down	PREDICTED: neurogenic locus notch homolog protein 2 [Orcinus orca]
ENSSSCG00000000550	SMCO2	5.02567	0	-6.00124	down	PREDICTED: uncharacterized protein C12orf70-like [Sus scrofa]
ENSSSCG00000029163	BCAT1	6.24526	0.0204372	-6.00124	down	PREDICTED: branched-chain-amino-acid aminotransferase, cytosolic isoform X1 [Mustela putorius furo]
ENSSSCG00000017698	ENSSSCG00000017698	9.23218	0	-6.01566	down	C-C motif chemokine 4 precursor [Sus scrofa]
ENSSSCG00000008456	PLEKHH2	2.91026	0	-6.04407	down	PREDICTED: pleckstrin homology domain-containing family H member 2 [Sus scrofa]
ENSSSCG00000014295	ENSSSCG00000014295	4.04958	0	-6.05807	down	PREDICTED: keratinocyte-associated transmembrane protein 2-like [Sus scrofa]
ENSSSCG00000013114	SLC15A3	0.542199	0.00632522	-5.43267	down	PREDICTED: solute carrier family 15 member 3 [Sus scrofa]
ENSSSCG00000000382	SMARCC2	0.695213	0.00288038	-6.11275	down	PREDICTED: SWI/SNF complex subunit SMARCC2 isoform 2 [Orcinus orca]
ENSSSCG00000011357	SHISA5	2.92189	0.0363525	-5.44615	down	PREDICTED: protein shisa-5-like [Sus scrofa]
ENSSSCG00000025167	ENSSSCG00000025167	7.91956	0.229057	-4.64705	down	PREDICTED: nck-associated protein 1-like [Tursiops truncatus]
ENSSSCG00000003264	CNOT3	0.848463	0.00666978	-5.47273	down	PREDICTED: CCR4-NOT transcription complex subunit 3 isoform 2 [Sus scrofa]
ENSSSCG00000017336	novel gene	3.38144	0	-6.13933	down	PREDICTED: protein HEXIM1-like [Sus scrofa]
ENSSSCG00000005229	VLDLR	1.78262	0.0471714	-4.68674	down	very low-density lipoprotein receptor precursor [Sus scrofa]
ENSSSCG00000023972	DRAM1	2.44015	0	-6.15244	down	DNA damage-regulated autophagy modulator protein 1 [Sus scrofa]
ENSSSCG00000023278	ENSSSCG00000023278	1.86055	0	-6.1783	down	PREDICTED: centrosomal protein of 170 kDa isoform 2 [Ovis aries]
ENSSSCG00000022507	POLR2H	4.52573	0.0397182	-5.52447	down	PREDICTED: DNA-directed RNA polymerases I, II, and III subunit RPABC3 [Echinops telfairi]
ENSSSCG00000007287	GSS	1.05177	0.0133538	-5.53712	down	glutathione synthetase [Sus scrofa]
ENSSSCG00000007797	ITGAL	1.26604	0	-6.20371	down	integrin alpha-L precursor [Sus scrofa]
ENSSSCG00000028875	HAVCR2	1.39547	0.0124956	-5.53712	down	PREDICTED: hepatitis A virus cellular receptor 2-like [Sus scrofa]
ENSSSCG00000004543	MTFMT	3.54095	0	-6.21625	down	mitochondrial methionyl-tRNA formyltransferase [Sus scrofa]
ENSSSCG00000009880	SLC8B1	2.48694	0.0474509	-4.75055	down	PREDICTED: sodium/potassium/calcium exchanger 6, mitochondrial [Ceratotherium simum simum]
ENSSSCG00000017957	EIF4A1	4.1066	0.0670481	-5.09547	down	PREDICTED: eukaryotic initiation factor 4A-I isoform X1 [Ochotona princeps]
ENSSSCG00000003795	WLS	1.46346	0.0062661	-6.24101	down	PREDICTED: protein wntless homolog [Sus scrofa]
ENSSSCG00000009044	ENSSSCG00000009044	7.88266	0	-6.24101	down	anaphase-promoting complex subunit 10 [Bos taurus]
ENSSSCG00000014921	PRSS23	2.7815	0	-6.24101	down	PREDICTED: serine protease 23-like isoform 1 [Sus scrofa]
ENSSSCG00000026351	ENSSSCG00000026351	5.9923	0.0235156	-6.24101	down	PREDICTED: ataxin-7 [Bos taurus]
ENSSSCG00000030352	ENSSSCG00000030352	2.08454	0.0359409	-5.13245	down	PREDICTED: UPF0536 protein C12orf66-like [Sus scrofa]
ENSSSCG00000003434	MFN2	1.07461	0.0200057	-4.79965	down	mitofusin 2 [Bos taurus]
ENSSSCG00000027565	ARHGAP45	1.23557	0.0163322	-5.14457	down	PREDICTED: minor histocompatibility protein HA-1 [Sus scrofa]
ENSSSCG00000016237	DOCK10	1.00278	0.00840465	-5.61077	down	PREDICTED: dedicator of cytokinesis protein 10 isoform 2 [Sus scrofa]
ENSSSCG00000016782	OTULINL	9.06351	0	-6.28928	down	PREDICTED: protein FAM105A-like [Sus scrofa]
ENSSSCG00000001422	C2	3.36009	0.00888948	-6.31283	down	complement C2 precursor [Sus scrofa]
ENSSSCG00000011592	PLXND1	0.974077	0	-6.31283	down	PREDICTED: plexin-D1 [Sus scrofa]
ENSSSCG00000021672	WBP2	2.32499	0.0235612	-5.64623	down	PREDICTED: WW domain-binding protein 2-like [Sus scrofa]
ENSSSCG00000000704	TAPBPL	0.577408	0.00208272	-6.32446	down	PREDICTED: tapasin-related protein-like [Sus scrofa]
ENSSSCG00000006309	CD247	5.37405	0.0519325	-5.65786	down	T-cell surface glycoprotein CD3 zeta chain precursor [Sus scrofa]
ENSSSCG00000027607	IER3	4.5963	0	-6.32446	down	PREDICTED: radiation-inducible immediate-early gene IEX-1-like [Sus scrofa]
ENSSSCG00000002525	TRAF3	6.99095	0	-6.33599	down	PREDICTED: TNF receptor-associated factor 3-like [Sus scrofa]
ENSSSCG00000029304	STEAP3	1.16869	0.00417614	-6.34744	down	PREDICTED: metalloreductase STEAP3 [Sus scrofa]
ENSSSCG00000011434	novel gene	2.2313	0.00812136	-6.35879	down	PREDICTED: protein phosphatase 1M-like [Sus scrofa]
ENSSSCG00000002254	NR2F2	2.29843	0.0293196	-5.70346	down	COUP transcription factor 2 isoform 1 [Sus scrofa]
ENSSSCG00000027487	LAT2	3.20187	0	-6.37006	down	linker for activation of T cells family, member 2 precursor [Sus scrofa]
ENSSSCG00000001438	PBX2	7.57622	0.111961	-5.26046	down	pre-B-cell leukemia transcription factor 2 [Sus scrofa]
ENSSSCG00000008088	novel gene	4.26942	0.0144908	-6.38124	down	interleukin-1 beta precursor [Sus scrofa]
ENSSSCG00000009916	ACADS	3.22731	0.0314716	-5.71464	down	short-chain specific acyl-CoA dehydrogenase, mitochondrial precursor [Sus scrofa]
ENSSSCG00000012264	novel gene	4.51349	0.0868746	-4.91554	down	PREDICTED: LOW QUALITY PROTEIN: zinc finger protein 674-like [Sus scrofa]
ENSSSCG00000026339	novel gene	15.6979	0	-6.38124	down	PREDICTED: protein FAM25-like [Sus scrofa]
ENSSSCG00000003928	PLK3	2.77592	0	-6.39233	down	PREDICTED: serine/threonine-protein kinase PLK3 [Sus scrofa]
ENSSSCG00000024721	ENSSSCG00000024721	1.56289	0.0324994	-4.92663	down	PREDICTED: LOW QUALITY PROTEIN: U7 snRNA-associated Sm-like protein LSm11-like [Sus scrofa]
ENSSSCG00000006376	novel gene	2.53414	0	-6.41427	down	SLAMF9 protein [Bos taurus]
ENSSSCG00000010930	ENSSSCG00000010930	2.94607	0	-6.41427	down	adiponectin receptor protein 1 [Sus scrofa]
ENSSSCG00000021041	novel gene	5.63442	0	-6.41427	down	peptidase M20 domain containing 1 [Sus scrofa]
ENSSSCG00000023026	CLCN5	3.5831	0	-6.43587	down	H(+)/Cl(-) exchange transporter 5 [Sus scrofa]
ENSSSCG00000003105	SLC1A5	2.71546	0.0160424	-5.77996	down	PREDICTED: neutral amino acid transporter B(0) [Orcinus orca]
ENSSSCG00000006917	LRRC8C	1.41983	0.00496084	-6.44655	down	PREDICTED: leucine-rich repeat-containing protein 8C [Sus scrofa]
ENSSSCG00000007768	STX4	4.04486	0.0500142	-5.3469	down	PREDICTED: syntaxin-4-like [Sus scrofa]
ENSSSCG00000005311	novel gene	3.61164	0	-6.47813	down	B-cell differentiation antigen CD72 [Sus scrofa]
ENSSSCG00000023557	CCRL2	5.68968	0	-6.47813	down	chemokine C-C motif receptor-like 2 [Sus scrofa]
ENSSSCG00000021250	FKBP9	1.48027	0	-6.49881	down	FK506 binding protein 9, 63 kDa precursor [Sus scrofa]
ENSSSCG00000006375	LY9	4.09953	0	-6.50904	down	PREDICTED: T-lymphocyte surface antigen Ly-9 isoform 1 [Sus scrofa]
ENSSSCG00000010518	EXOSC1	4.49822	0	-6.51919	down	PREDICTED: exosome complex component CSL4 [Sus scrofa]
ENSSSCG00000015955	ITGA6	4.54963	0.0795358	-5.07359	down	PREDICTED: integrin alpha-6 isoform 1 [Odobenus rosmarus divergens]
ENSSSCG00000003155	novel gene	1.44644	0.0323144	-4.82507	down	PREDICTED: protein phosphatase 1 regulatory subunit 15A-like [Sus scrofa]
ENSSSCG00000013556	ADGRE1	2.76841	0	-6.56893	down	PREDICTED: egf-like module containing, mucin-like, hormone receptor-like 1 [Sus scrofa]
ENSSSCG00000027378	SH3PXD2B	0.775817	0	-6.57867	down	PREDICTED: SH3 and PX domain-containing protein 2B [Orcinus orca]
ENSSSCG00000003017	TGFB1	4.04314	0.012258	-6.58835	down	transforming growth factor beta-1 precursor [Sus scrofa]
ENSSSCG00000005318	CREB3	3.82081	0	-6.58835	down	cyclic AMP-responsive element-binding protein 3 [Sus scrofa]
ENSSSCG00000007115	THBD	2.09249	0	-6.59797	down	thrombomodulin precursor [Sus scrofa]
ENSSSCG00000013232	novel gene	6.48722	0.0336157	-6.65435	down	PREDICTED: mitochondrial carrier homolog 2 [Sus scrofa]
ENSSSCG00000003187	FCGRT	6.92271	0.0930729	-5.27798	down	neonatal Fc receptor [Sus scrofa]
ENSSSCG00000010437	PAPSS2	8.69719	0.0113134	-6.76943	down	PREDICTED: bifunctional 3&apos;-phosphoadenosine 5&apos;-phosphosulfate synthase 2 [Orcinus orca]
ENSSSCG00000012077	MX1	3.29891	0.0793038	-4.80939	down	Mx1 [Sus scrofa]
ENSSSCG00000027797	ENSSSCG00000027797	15.0467	0.0273794	-6.11975	down	PREDICTED: carboxypeptidase M-like, partial [Sus scrofa]
ENSSSCG00000012278	CFP	11.9947	0.0407686	-4.81777	down	PREDICTED: properdin [Sus scrofa]
ENSSSCG00000011929	SLC35A5	3.03338	0	-6.80307	down	PREDICTED: LOW QUALITY PROTEIN: probable UDP-sugar transporter protein SLC35A5-like [Sus scrofa]
ENSSSCG00000002919	TYROBP	30.1473	0.269081	-5.70701	down	TYRO protein tyrosine kinase-binding protein precursor [Sus scrofa]
ENSSSCG00000007739	GUSB	3.29287	0.0829078	-4.65836	down	beta-glucuronidase precursor [Sus scrofa]
ENSSSCG00000027230	SLC35G1	3.87527	0	-6.83594	down	PREDICTED: transmembrane protein 20 isoform 1 [Sus scrofa]
ENSSSCG00000017205	SAP30BP	5.51081	0	-6.84405	down	SAP30-binding protein [Bos taurus]
ENSSSCG00000006467	PRCC	2.85841	0.0483412	-5.12423	down	PREDICTED: proline-rich protein PRCC isoform 1 [Sus scrofa]
ENSSSCG00000024509	ENSSSCG00000024509	9.28325	0.0272439	-6.87601	down	zinc transporter 1 [Sus scrofa]
ENSSSCG00000014171	ERAP1	3.99912	0	-6.88389	down	PREDICTED: endoplasmic reticulum aminopeptidase 1 [Tursiops truncatus]
ENSSSCG00000025027	METTL1	4.66111	0.047214	-5.79421	down	PREDICTED: LOW QUALITY PROTEIN: tRNA (guanine-N(7)-)-methyltransferase-like, partial [Sus scrofa]
ENSSSCG00000017700	CCL3L1	18.4972	0.157126	-5.80188	down	C-C motif chemokine 3-like 1 precursor [Sus scrofa]
ENSSSCG00000009888	ERP29	7.15191	0	-6.94544	down	PREDICTED: endoplasmic reticulum resident protein 29 [Sus scrofa]
ENSSSCG00000017906	RNF167	0.872936	0.00444956	-6.27884	down	PREDICTED: E3 ubiquitin-protein ligase RNF167-like [Sus scrofa]
ENSSSCG00000007162	UBOX5	3.43988	0.0164405	-6.30865	down	PREDICTED: RING finger protein 37 [Sus scrofa]
ENSSSCG00000025770	ST6GAL1	2.70865	0.0634773	-4.80503	down	PREDICTED: beta-galactoside alpha-2,6-sialyltransferase 1 [Sus scrofa]
ENSSSCG00000027348	novel gene	2.39783	0.0282128	-5.51691	down	PREDICTED: LOW QUALITY PROTEIN: WAS/WASL-interacting protein family member 1-like [Sus scrofa]
ENSSSCG00000029593	FOXN2	2.74295	0.0728293	-5.00565	down	PREDICTED: forkhead box protein N2 [Sus scrofa]
ENSSSCG00000002905	RBM42	4.64359	0.0190222	-6.33062	down	PREDICTED: RNA-binding protein 42-like isoform 2 [Sus scrofa]
ENSSSCG00000011133	PFKFB3	5.00995	0.0528172	-5.53876	down	PREDICTED: 6-phosphofructo-2-kinase/fructose-2,6-bisphosphatase 3 isoform 1 [Orcinus orca]
ENSSSCG00000008973	NAAA	4.91414	0	-7.02599	down	PREDICTED: N-acylethanolamine-hydrolyzing acid amidase-like [Sus scrofa]
ENSSSCG00000021587	MESD	3.28054	0.00745748	-7.0331	down	PREDICTED: LDLR chaperone MESD [Sus scrofa]
ENSSSCG00000017274	PITPNC1	3.66341	0.0256744	-6.37357	down	PREDICTED: cytoplasmic phosphatidylinositol transfer protein 1 isoform 1 [Ceratotherium simum simum]
ENSSSCG00000012114	MSL3	9.91038	0.0456827	-6.46246	down	male-specific lethal 3 homolog isoform 1 [Sus scrofa]
ENSSSCG00000004044	IGF2R	1.14858	0.0070255	-6.49524	down	insulin-like growth factor II receptor [Sus scrofa]
ENSSSCG00000015530	ENSSSCG00000015530	23.6168	3.64833e-06	-7.18116	down	PREDICTED: torsin-1A-interacting protein 1-like [Sus scrofa]
ENSSSCG00000016834	LMBRD2	8.07639	0.0398737	-6.54619	down	PREDICTED: LMBR1 domain-containing protein 2 [Sus scrofa]
ENSSSCG00000027146	ENSSSCG00000027146	7.32596	0.0150692	-7.22525	down	alpha-galactosidase A [Sus scrofa]
ENSSSCG00000006651	ADAMTSL4	2.17127	0.0194715	-5.78415	down	PREDICTED: ADAMTS-like 4 [Sus scrofa]
ENSSSCG00000017008	DOCK2	7.32306	0.112047	-5.27898	down	PREDICTED: dedicator of cytokinesis protein 2-like, partial [Sus scrofa]
ENSSSCG00000030035	ENSSSCG00000030035	4.48177	0.141356	-4.74533	down	PREDICTED: dynamin-3-like, partial [Sus scrofa]
ENSSSCG00000010383	ENSSSCG00000010383	2.37776	0	-7.31543	down	PREDICTED: LOW QUALITY PROTEIN: WD repeat- and FYVE domain-containing protein 4-like [Equus caballus]
ENSSSCG00000024344	CCR5	4.30649	0.0645008	-5.38435	down	C-C chemokine receptor type 5 [Sus scrofa]
ENSSSCG00000000662	ENSSSCG00000000662	6.67668	0.188629	-4.88419	down	PREDICTED: cation-dependent mannose-6-phosphate receptor isoform 1 [Sus scrofa]
ENSSSCG00000030089	RBM18	4.81274	0.11069	-5.21721	down	PREDICTED: probable RNA-binding protein 18 isoform 1 [Sus scrofa]
ENSSSCG00000029231	novel gene	3.9738	0.0189015	-6.7337	down	novel protein similar to leukocyte immunoglobulin-like receptor proteins [Sus scrofa]
ENSSSCG00000006647	ENSSSCG00000006647	9.94047	0.0697	-6.33344	down	cathepsin K precursor [Sus scrofa]
ENSSSCG00000009997	OSM	5.33144	0	-7.45423	down	PREDICTED: oncostatin-M-like [Sus scrofa]
ENSSSCG00000009002	TLR2	8.05859	0.084356	-5.99908	down	Toll-like receptor 2 [Sus scrofa]
ENSSSCG00000013222	ENSSSCG00000013222	21.8135	0.706116	-4.69425	down	PREDICTED: hypothetical protein LOC100739801 [Sus scrofa]
ENSSSCG00000006381	CD84	4.24713	0.108503	-6.02511	down	PREDICTED: SLAM family member 5 isoform 1 [Sus scrofa]
ENSSSCG00000023191	LYPLA2	5.89316	0	-7.53653	down	PREDICTED: acyl-protein thioesterase 2 isoform 4 [Dasypus novemcinctus]
ENSSSCG00000000648	CLEC7A	9.13068	0.042117	-6.89471	down	dendritic cell-associated C-type lectin 1 isoform a [Sus scrofa]
ENSSSCG00000001229	novel gene	7.79452	0.189556	-4.79012	down	MHC class I antigen [Sus scrofa]
ENSSSCG00000008937	AMBN	8.38017	0.0126476	-7.58568	down	ameloblastin precursor [Sus scrofa]
ENSSSCG00000001695	VEGFA	7.13175	0.058689	-6.19987	down	vascular endothelial growth factor [Sus scrofa]
ENSSSCG00000009237	HPSE	5.12203	0.0150839	-7.01715	down	heparanase precursor [Sus scrofa]
ENSSSCG00000011322	CCR1	5.76227	0.169558	-4.84632	down	C-C chemokine receptor type 1 [Sus scrofa]
ENSSSCG00000024495	novel gene	16.6266	0.227236	-5.65203	down	P-selectin glycoprotein ligand 1 precursor [Sus scrofa]
ENSSSCG00000012509	ENSSSCG00000012509	21.7844	0	-7.83775	down	PREDICTED: armadillo repeat-containing X-linked protein 3 isoform 1 [Sus scrofa]
ENSSSCG00000011038	MRC1	4.48344	0.0462673	-5.87693	down	macrophage mannose receptor 1 precursor [Sus scrofa]
ENSSSCG00000005210	ENSSSCG00000005210	11.8773	0.0142755	-7.87382	down	programmed cell death 1 ligand 2 precursor [Sus scrofa]
ENSSSCG00000023662	CHST3	2.0899	0.0027737	-7.87382	down	PREDICTED: carbohydrate sulfotransferase 3 [Sus scrofa]
ENSSSCG00000008348	PLEK	7.29025	0.0311146	-7.27675	down	PREDICTED: pleckstrin [Sus scrofa]
ENSSSCG00000001341	novel gene	7.29059	0.100551	-5.76953	down	SLA-11 histocompatibility antigen, class I [Sus scrofa]
ENSSSCG00000028536	LHFPL2	4.70624	0.0170164	-7.30291	down	lipoma HMGIC fusion partner-like 2 protein [Sus scrofa]
ENSSSCG00000006800	CD53	20.6893	0.445972	-5.21057	down	PREDICTED: leukocyte surface antigen CD53 [Sus scrofa]
ENSSSCG00000006628	PSMD4	20.1677	0.217909	-5.87469	down	26S proteasome non-ATPase regulatory subunit 4 [Sus scrofa]
ENSSSCG00000022236	FOLR1	17.5943	0.125733	-6.16019	down	folate receptor 1 precursor [Sus scrofa]
ENSSSCG00000029371	C5AR1	12.2371	0	-8.34269	down	C5a anaphylatoxin chemotactic receptor [Sus scrofa]
ENSSSCG00000026940	CASP10	19.1258	0.590857	-4.813	down	caspase-10 [Sus scrofa]
ENSSSCG00000027140	ENSSSCG00000027140	30.2341	0.161878	-6.8827	down	cyclin-dependent kinase inhibitor 1B [Sus scrofa]
ENSSSCG00000000604	ENSSSCG00000000604	13.721	0.177861	-5.84348	down	Rho GDP dissociation inhibitor (GDI) beta [Sus scrofa]
ENSSSCG00000011877	CD86	35.0835	0.43871	-6.44906	down	co-stimulatory molecule B7-2 [Sus scrofa]
ENSSSCG00000021409	ENSSSCG00000021409	18.11	0.149595	-6.48109	down	PREDICTED: tribbles homolog 1-like [Sus scrofa]
ENSSSCG00000000862	GNPTAB	7.17138	0.20318	-4.78866	down	PREDICTED: N-acetylglucosamine-1-phosphotransferase subunits alpha/beta [Sus scrofa]
ENSSSCG00000006482	MEF2D	2.58503	0	-8.53514	down	Myocyte-specific enhancer factor 2D [Myotis brandtii]
ENSSSCG00000013901	IFI30	31.4963	0.374745	-5.93945	down	gamma-interferon-inducible-lysosomal thiol reductase precursor [Sus scrofa]
ENSSSCG00000012396	MED12	4.0767	0.324252	-5.30214	down	PREDICTED: mediator of RNA polymerase II transcription subunit 12 [Sus scrofa]
ENSSSCG00000003065	ENSSSCG00000003065	26.0705	0.263981	-5.57	down	PREDICTED: urokinase plasminogen activator surface receptor-like isoform 1 [Sus scrofa]
ENSSSCG00000021626	ENSSSCG00000021626	21.2821	0	-8.73136	down	PREDICTED: transmembrane BAX inhibitor motif-containing protein 1-like [Sus scrofa]
ENSSSCG00000002039	MMP14	5.30499	0.115806	-5.06158	down	matrix metalloproteinase-14 precursor [Sus scrofa]
ENSSSCG00000008953	CXCL8	44.4382	1.18473	-5.07153	down	interleukin-8 precursor [Sus scrofa]
ENSSSCG00000004029	QKI	35.8468	0.774363	-4.87824	down	PREDICTED: protein quaking-like [Loxodonta africana]
ENSSSCG00000000136	CSF2RB	5.41534	0.129937	-4.94053	down	PREDICTED: cytokine receptor common subunit beta [Sus scrofa]
ENSSSCG00000027602	ENSSSCG00000027602	42.0975	0	-9.07902	down	phospholipase B-like 1 precursor [Sus scrofa]
ENSSSCG00000007469	PTPN1	18.4603	0.021145	-9.0164	down	tyrosine-protein phosphatase non-receptor type 1 [Sus scrofa]
ENSSSCG00000030731	ENSSSCG00000030731	164.79	1.60073	-6.32969	down	MHC class I antigen, partial [Sus scrofa]
ENSSSCG00000010554	SCD	11.4655	0.431018	-6.61413	down	acyl-CoA desaturase [Sus scrofa]

## Sheet: Giant panda sperm
Species	#ID	Name	Fresh sperm	Frozen-thawed sperm	log2FC	regulated	NR_annoation
Giant panda	gene10277	BRIX1	5.24805	0.850318	-2.65862	down	PREDICTED: ribosome biogenesis protein BRX1 homolog [Ailuropoda melanoleuca]
Giant panda	gene10625	HSPB8	2.83626	0.258604	-3.13105	down	PREDICTED: heat shock protein beta-8 [Ailuropoda melanoleuca]
Giant panda	gene10734	SLC25A39	1.3358	0.41323	-2.93402	down	hypothetical protein PANDA_008452 [Ailuropoda melanoleuca]
Giant panda	gene10906	SPHK1	11.1415	0.47902	-4.30722	down	hypothetical protein PANDA_008602 [Ailuropoda melanoleuca]
Giant panda	gene10996	LOC100478661	6.49146	1.41198	-2.82862	down	PREDICTED: ras-associated and pleckstrin homology domains-containing protein 1-like [Mustela putorius furo]
Giant panda	gene11286	POLR3K	1.09559	0.100229	-3.03187	down	PREDICTED: DNA-directed RNA polymerase III subunit RPC10 [Ailuropoda melanoleuca]
Giant panda	gene11327	FAM173A	1.58873	0	-5.16327	down	hypothetical protein PANDA_008940 [Ailuropoda melanoleuca]
Giant panda	gene11354	LOC100477717	1.97547	0	-6.79419	down	PREDICTED: protein CCSMST1 [Ailuropoda melanoleuca]
Giant panda	gene1156	HPD	10.8884	3.02808	-2.58486	down	hypothetical protein PANDA_000905 [Ailuropoda melanoleuca]
Giant panda	gene1179	CCDC62	9.80917	1.60563	-2.54208	down	PREDICTED: coiled-coil domain-containing protein 62 isoform X1 [Ursus maritimus]
Giant panda	gene11832	TUSC2	3.29736	1.1931	-3.08911	down	PREDICTED: tumor suppressor candidate 2 [Orcinus orca]
Giant panda	gene11835	HYAL3	0.842096	0.206805	-2.74714	down	PREDICTED: hyaluronidase-3 isoform X1 [Ailuropoda melanoleuca]
Giant panda	gene11837	IFRD2	0.724569	0.088401	-2.89812	down	PREDICTED: LOW QUALITY PROTEIN: interferon-related developmental regulator 2 [Canis lupus familiaris]
Giant panda	gene1184	ARL6IP4	2.04351	0.108053	-3.93781	down	PREDICTED: ADP-ribosylation factor-like protein 6-interacting protein 4 [Ursus maritimus]
Giant panda	gene11928	TRMT2A	0.168604	0	-3.87764	down	PREDICTED: tRNA (uracil-5-)-methyltransferase homolog A isoform X1 [Ailuropoda melanoleuca]
Giant panda	gene11945	ELF5	12.6198	2.34821	-3.0461	down	hypothetical protein PANDA_009417 [Ailuropoda melanoleuca]
Giant panda	gene1206	CCDC92	2.552	0.379572	-2.77778	down	hypothetical protein PANDA_000945 [Ailuropoda melanoleuca]
Giant panda	gene12094	REXO4	1.06851	0.37957	-3.66716	down	PREDICTED: RNA exonuclease 4 isoform X1 [Ailuropoda melanoleuca]
Giant panda	gene12134	FAM84B	3.83621	0.201335	-3.64017	down	PREDICTED: protein FAM84B [Mustela putorius furo]
Giant panda	gene12147	TESC	1.27935	0	-5.31282	down	PREDICTED: calcineurin B homologous protein 3 [Ursus maritimus]
Giant panda	gene12211	LOC100478665	0.928553	0.11593	-2.934	down	PREDICTED: lipid phosphate phosphatase-related protein type 4 isoform X1 [Ailuropoda melanoleuca]
Giant panda	gene12413	HSPB6	0.473083	0.036192	-3.02855	down	PREDICTED: heat shock protein beta-6, partial [Ailuropoda melanoleuca]
Giant panda	gene12507	DHPS	3.07995	0.500224	-2.7227	down	PREDICTED: deoxyhypusine synthase [Ailuropoda melanoleuca]
Giant panda	gene12530	NFIX	4.75388	0.449411	-3.25602	down	PREDICTED: nuclear factor 1 X-type isoform X7 [Mustela putorius furo]
Giant panda	gene12697	MGAT4B	1.6091	0.084188	-4.04928	down	PREDICTED: alpha-1,3-mannosyl-glycoprotein 4-beta-N-acetylglucosaminyltransferase B [Mustela putorius furo]
Giant panda	gene12741	RANGRF	3.19638	0.408904	-2.95791	down	hypothetical protein PANDA_010061 [Ailuropoda melanoleuca]
Giant panda	gene13149	LOC100477723	12.1988	0.836973	-2.53648	down	hypothetical protein PANDA_010399 [Ailuropoda melanoleuca]
Giant panda	gene13183	MTHFD2	3.18358	0.368951	-2.59866	down	PREDICTED: bifunctional methylenetetrahydrofolate dehydrogenase/cyclohydrolase, mitochondrial [Ailuropoda melanoleuca]
Giant panda	gene13293	KRT85	2.64793	0.078461	-4.26122	down	PREDICTED: keratin, type II cuticular Hb1-like [Ursus maritimus]
Giant panda	gene13604	UBE2N	36.9387	5.00171	-2.71333	down	PREDICTED: ubiquitin-conjugating enzyme E2 N [Ailuropoda melanoleuca]
Giant panda	gene13743	MARCKSL1	1.57406	0.14345	-3.33154	down	PREDICTED: MARCKS-related protein [Mustela putorius furo]
Giant panda	gene13757	KHDRBS1	5.26183	0.965578	-2.52125	down	PREDICTED: KH domain-containing, RNA-binding, signal transduction-associated protein 1 [Ailuropoda melanoleuca]
Giant panda	gene13791	LOC100474467	3.22388	0.029432	-5.44516	down	PREDICTED: uncharacterized protein C19orf45 homolog [Leptonychotes weddellii]
Giant panda	gene13873	AMOT	15.1667	2.30173	-2.60334	down	PREDICTED: LOW QUALITY PROTEIN: angiomotin [Ailuropoda melanoleuca]
Giant panda	gene13905	KLHDC1	183.458	20.2294	-3.24294	down	PREDICTED: LOW QUALITY PROTEIN: kelch domain-containing protein 1 [Mustela putorius furo]
Giant panda	gene13906	KLHDC2	5.24987	0.966959	-2.48824	down	hypothetical protein PANDA_010971 [Ailuropoda melanoleuca]
Giant panda	gene13979	42804	17.5275	2.8465	-2.95786	down	PREDICTED: probable E3 ubiquitin-protein ligase MARCH10 [Ursus maritimus]
Giant panda	gene14021	RPL8	16.4585	2.36506	-2.52601	down	PREDICTED: 60S ribosomal protein L8 [Lipotes vexillifer]
Giant panda	gene14060	LOC100480854	2.99221	0.377837	-2.95232	down	hypothetical protein PANDA_011086 [Ailuropoda melanoleuca]
Giant panda	gene14071	PUF60	4.49698	1.02263	-3.03769	down	hypothetical protein PANDA_011097 [Ailuropoda melanoleuca]
Giant panda	gene14102	KRT15	5.74515	0.630216	-2.91466	down	keratin, type I cytoskeletal 15 [Canis lupus familiaris]
Giant panda	gene14103	KRT19	2.29747	1.26043	-2.56983	down	keratin, type I cytoskeletal 19 [Canis lupus familiaris]
Giant panda	gene14124	NKIRAS2	1.10468	0.101111	-3.32097	down	PREDICTED: NF-kappa-B inhibitor-interacting Ras-like protein 2 [Ailuropoda melanoleuca]
Giant panda	gene14250	ACRBP	3.19252	0.588964	-2.49023	down	PREDICTED: acrosin-binding protein [Ailuropoda melanoleuca]
Giant panda	gene1435	ZNF593	0.872758	0.05727	-3.08505	down	PREDICTED: zinc finger protein 593 [Ailuropoda melanoleuca]
Giant panda	gene14474	TMEM254	36.7749	5.65702	-2.63542	down	hypothetical protein PANDA_011436 [Ailuropoda melanoleuca]
Giant panda	gene14668	ZBTB33	3.13064	1.46892	-2.58297	down	PREDICTED: transcriptional regulator Kaiso [Ailuropoda melanoleuca]
Giant panda	gene14757	ADAM29	8.14527	1.98706	-2.68901	down	hypothetical protein PANDA_011669 [Ailuropoda melanoleuca]
Giant panda	gene14961	TFIP11	5.01424	0.294143	-2.54272	down	PREDICTED: tuftelin-interacting protein 11 [Ailuropoda melanoleuca]
Giant panda	gene15350	DNAJA4	0.985799	0.163925	-2.58402	down	hypothetical protein PANDA_012131 [Ailuropoda melanoleuca]
Giant panda	gene15716	MFSD5	3.84989	0.049889	-3.1957	down	PREDICTED: molybdate-anion transporter [Ailuropoda melanoleuca]
Giant panda	gene158	LGALS9	8.12586	0.713023	-2.65093	down	PREDICTED: galectin-9 isoform X1 [Ailuropoda melanoleuca]
Giant panda	gene1582	HILPDA	2.88204	0.66902	-2.60756	down	PREDICTED: LOW QUALITY PROTEIN: hypoxia-inducible lipid droplet-associated protein [Ursus maritimus]
Giant panda	gene15829	SULT4A1	2.08473	0.223501	-3.09705	down	PREDICTED: sulfotransferase 4A1 [Ailuropoda melanoleuca]
Giant panda	gene15905	F11	4.44784	0.155932	-2.68896	down	PREDICTED: LOW QUALITY PROTEIN: coagulation factor XI [Ursus maritimus]
Giant panda	gene15916	LOC100470195	15.7865	1.877	-3.07757	down	PREDICTED: UPF0602 protein C4orf47 homolog [Ailuropoda melanoleuca]
Giant panda	gene15966	LOC100479931	1.68386	0.29943	-2.82257	down	PREDICTED: glycosylation-dependent cell adhesion molecule 1-like [Ailuropoda melanoleuca]
Giant panda	gene16064	CDC34	58.4061	5.23688	-3.63759	down	PREDICTED: ubiquitin-conjugating enzyme E2 R1 [Ailuropoda melanoleuca]
Giant panda	gene1607	SMKR1	10.8721	0.554946	-3.98958	down	PREDICTED: small lysine-rich protein 1 isoform X3 [Mustela putorius furo]
Giant panda	gene16081	R3HDM4	0.575805	0.065484	-2.91032	down	hypothetical protein PANDA_012722 [Ailuropoda melanoleuca]
Giant panda	gene16099	CIRBP	9.05787	1.42253	-2.78294	down	PREDICTED: cold-inducible RNA-binding protein isoform 2 [Odobenus rosmarus divergens]
Giant panda	gene16328	HNRNPUL1	11.9656	5.09007	-2.82649	down	PREDICTED: heterogeneous nuclear ribonucleoprotein U-like protein 1 [Ailuropoda melanoleuca]
Giant panda	gene16636	SF3A3	8.63385	1.28323	-2.8178	down	PREDICTED: splicing factor 3A subunit 3 [Odobenus rosmarus divergens]
Giant panda	gene16694	SMG9	15.1812	0.858691	-3.96483	down	PREDICTED: protein SMG9 isoform X1 [Ursus maritimus]
Giant panda	gene16760	HCRTR1	2.09236	0.253671	-2.76285	down	PREDICTED: orexin receptor type 1 [Ailuropoda melanoleuca]
Giant panda	gene16873	HNRNPAB	7.89694	0.918194	-3.41803	down	PREDICTED: heterogeneous nuclear ribonucleoprotein A/B [Ailuropoda melanoleuca]
Giant panda	gene16877	RMND5B	0.280314	0	-4.24825	down	PREDICTED: protein RMD5 homolog B [Ailuropoda melanoleuca]
Giant panda	gene17079	EPHA1	2.64928	0.692753	-2.58187	down	hypothetical protein PANDA_013528 [Ailuropoda melanoleuca]
Giant panda	gene17361	LOC100469617	9.20556	0.58848	-3.92733	down	PREDICTED: uncharacterized protein C9orf9 homolog isoform X2 [Ursus maritimus]
Giant panda	gene17440	CHRNE	0.888635	0.031812	-3.80992	down	hypothetical protein PANDA_013814 [Ailuropoda melanoleuca]
Giant panda	gene17475	ELP5	4.37883	0.530852	-3.06664	down	PREDICTED: elongator complex protein 5 [Ursus maritimus]
Giant panda	gene17481	GPS2	12.5372	2.0155	-2.70124	down	PREDICTED: G protein pathway suppressor 2 isoform X2 [Mustela putorius furo]
Giant panda	gene17484	ACAP1	1.63658	0.005642	-6.9864	down	PREDICTED: arf-GAP with coiled-coil, ANK repeat and PH domain-containing protein 1 [Leptonychotes weddellii]
Giant panda	gene17491	SPEM1	2.99682	0.631389	-2.53002	down	PREDICTED: spermatid maturation protein 1 [Leptonychotes weddellii]
Giant panda	gene17492	LOC100465349	40.1031	2.45079	-4.18796	down	PREDICTED: LOW QUALITY PROTEIN: uncharacterized protein C17orf74 homolog [Ailuropoda melanoleuca]
Giant panda	gene17516	NAA38	1.83393	0.271714	-2.65057	down	PREDICTED: N(alpha)-acetyltransferase 38, NatC auxiliary subunit [Oryctolagus cuniculus]
Giant panda	gene17591	LIMD2	0.380816	0	-4.18757	down	PREDICTED: LIM domain-containing protein 2 [Ailuropoda melanoleuca]
Giant panda	gene17776	DNLZ	0.971646	0	-4.44255	down	PREDICTED: DNL-type zinc finger protein [Canis lupus familiaris]
Giant panda	gene17779	SDCCAG3	5.56579	0.489867	-3.5368	down	hypothetical protein PANDA_014083 [Ailuropoda melanoleuca]
Giant panda	gene17780	PMPCA	2.42123	0.383979	-2.56702	down	PREDICTED: mitochondrial-processing peptidase subunit alpha [Leptonychotes weddellii]
Giant panda	gene17787	FAM69B	0.282274	0.011447	-3.35517	down	hypothetical protein PANDA_014091 [Ailuropoda melanoleuca]
Giant panda	gene18148	CASP16	6.03292	0.372656	-3.47607	down	PREDICTED: uncharacterized protein LOC101691116 [Mustela putorius furo]
Giant panda	gene18261	TAF10	22.8177	3.83004	-2.56831	down	PREDICTED: transcription initiation factor TFIID subunit 10 [Balaenoptera acutorostrata scammoni]
Giant panda	gene18344	CRELD1	7.53315	0.01057	-5.5292	down	PREDICTED: cysteine-rich with EGF-like domain protein 1 [Ursus maritimus]
Giant panda	gene18355	OGG1	5.07744	0.606428	-3.08954	down	PREDICTED: N-glycosylase/DNA lyase isoform X1 [Ursus maritimus]
Giant panda	gene18463	DNAAF1	9.53482	0.936649	-3.22664	down	PREDICTED: dynein assembly factor 1, axonemal [Ursus maritimus]
Giant panda	gene185	CDK5R1	0.465992	0.061351	-2.78979	down	PREDICTED: cyclin-dependent kinase 5 activator 1 [Ailuropoda melanoleuca]
Giant panda	gene18618	PDCD2	6.99646	0.767028	-2.7159	down	hypothetical protein PANDA_014729 [Ailuropoda melanoleuca]
Giant panda	gene18925	LOC100480515	1.70054	0.242553	-2.96306	down	PREDICTED: tubulin alpha-8 chain isoform X1 [Ailuropoda melanoleuca]
Giant panda	gene1932	LAMB1	4.58748	0.593616	-2.63221	down	PREDICTED: laminin subunit beta-1 [Ailuropoda melanoleuca]
Giant panda	gene19377	LOC100480268	4.70353	0.239033	-3.88576	down	PREDICTED: ADP-ribosylation factor GTPase-activating protein 1 isoform X3 [Ursus maritimus]
Giant panda	gene19383	GID8	6.16299	0.357973	-3.7391	down	PREDICTED: glucose-induced degradation protein 8 homolog isoformX1 [Canis lupus familiaris]
Giant panda	gene19631	SF3A2	0.573481	0.260268	-2.608	down	PREDICTED: splicing factor 3A subunit 2 isoform X1 [Ailuropoda melanoleuca]
Giant panda	gene19721	SOX4	2.72108	0.099351	-4.5534	down	hypothetical protein PANDA_015607 [Ailuropoda melanoleuca]
Giant panda	gene19839	POLR3E	2.73345	0.557171	-2.59498	down	PREDICTED: DNA-directed RNA polymerase III subunit RPC5 isoform X1 [Ailuropoda melanoleuca]
Giant panda	gene19889	TRIM6	6.98956	1.10607	-2.65588	down	hypothetical protein PANDA_015740 [Ailuropoda melanoleuca]
Giant panda	gene19962	TUBB4B	13.5817	1.29315	-3.458	down	PREDICTED: LOW QUALITY PROTEIN: tubulin beta-4B chain [Ailuropoda melanoleuca]
Giant panda	gene20032	FSHB	1.40272	0.300156	-2.65126	down	hypothetical protein PANDA_015860 [Ailuropoda melanoleuca]
Giant panda	gene20160	BLOC1S4	6.22936	0.002709	-6.22392	down	PREDICTED: biogenesis of lysosome-related organelles complex 1 subunit 4 [Odobenus rosmarus divergens]
Giant panda	gene20165	THAP7	5.47823	1.23353	-2.59003	down	PREDICTED: THAP domain-containing protein 7 [Ailuropoda melanoleuca]
Giant panda	gene2029	TBATA	3.48534	0.347483	-3.30519	down	PREDICTED: protein TBATA [Ailuropoda melanoleuca]
Giant panda	gene20370	ZNF750	1.35568	0.228234	-2.58688	down	PREDICTED: zinc finger protein 750 [Ailuropoda melanoleuca]
Giant panda	gene20442	CIAO1	5.38097	0.445719	-2.68708	down	PREDICTED: probable cytosolic iron-sulfur protein assembly protein CIAO1 [Ailuropoda melanoleuca]
Giant panda	gene20497	SAYSD1	6.60528	0.515843	-3.57559	down	PREDICTED: SAYSvFN domain-containing protein 1 [Ailuropoda melanoleuca]
Giant panda	gene20504	GFER	1.10479	0	-5.60735	down	PREDICTED: FAD-linked sulfhydryl oxidase ALR [Felis catus]
Giant panda	gene20506	ZNF598	0.400155	0.032434	-3.35976	down	hypothetical protein PANDA_016225 [Ailuropoda melanoleuca]
Giant panda	gene20596	TP53INP1	9.0454	1.25925	-2.90727	down	PREDICTED: tumor protein p53-inducible nuclear protein 1 isoform X1 [Ailuropoda melanoleuca]
Giant panda	gene20603	ESRP1	13.7257	2.74636	-2.96335	down	PREDICTED: epithelial splicing regulatory protein 1 [Ailuropoda melanoleuca]
Giant panda	gene20644	CTBP2	0.747357	0.120015	-2.6002	down	PREDICTED: C-terminal-binding protein 2 isoform X1 [Ailuropoda melanoleuca]
Giant panda	gene20713	SLC12A7	8.29048	0.287232	-3.62151	down	hypothetical protein PANDA_016370 [Ailuropoda melanoleuca]
Giant panda	gene2072	PBLD	3.13924	0.164573	-2.74959	down	PREDICTED: phenazine biosynthesis-like domain-containing protein [Ailuropoda melanoleuca]
Giant panda	gene20728	PDCD6	23.5439	2.32877	-3.40185	down	PREDICTED: programmed cell death protein 6 isoform X3 [Canis lupus familiaris]
Giant panda	gene20852	DIO3	0.267718	0	-4.21823	down	PREDICTED: LOW QUALITY PROTEIN: type III iodothyronine deiodinase [Ailuropoda melanoleuca]
Giant panda	gene20867	TTC30B	2.33283	0.133399	-3.16481	down	PREDICTED: tetratricopeptide repeat protein 30B [Ailuropoda melanoleuca]
Giant panda	gene20943	CHMP1A	0.466627	0.009894	-4.11604	down	PREDICTED: charged multivesicular body protein 1a [Ailuropoda melanoleuca]
Giant panda	gene2121	PREB	0.991861	0.036031	-4.25367	down	hypothetical protein PANDA_001662 [Ailuropoda melanoleuca]
Giant panda	gene2124	CGREF1	6.80647	0.599553	-3.50516	down	PREDICTED: cell growth regulator with EF hand domain protein 1 isoform X1 [Ailuropoda melanoleuca]
Giant panda	gene21327	A1BG	2.2042	0.22583	-2.81169	down	hypothetical protein PANDA_016814 [Ailuropoda melanoleuca]
Giant panda	gene21481	STARD10	297.747	26.9617	-2.92352	down	PREDICTED: StAR-related lipid transfer (START) domain containing 10 isoform X1 [Canis lupus familiaris]
Giant panda	gene21563	FKBP11	2.82165	0.33572	-2.99833	down	PREDICTED: peptidyl-prolyl cis-trans isomerase FKBP11 [Ailuropoda melanoleuca]
Giant panda	gene21741	TAOK2	0.949771	1.19566	-2.494	down	PREDICTED: serine/threonine-protein kinase TAO2 isoform X1 [Ailuropoda melanoleuca]
Giant panda	gene21839	PPCS	3.08705	0.393964	-2.98594	down	PREDICTED: phosphopantothenate--cysteine ligase isoform X1 [Ailuropoda melanoleuca]
Giant panda	gene22025	LOC105241240	24.0239	0.425481	-5.68011	down	#N/A
Giant panda	gene22273	BICD2	9.80117	1.43019	-3.08142	down	PREDICTED: protein bicaudal D homolog 2 isoform X1 [Ailuropoda melanoleuca]
Giant panda	gene2232	NPM3	6.785	1.09044	-2.68489	down	PREDICTED: nucleoplasmin-3 [Ailuropoda melanoleuca]
Giant panda	gene22355	RPL36	16.0502	2.42365	-2.77032	down	60S ribosomal protein L36 [Bos taurus]
Giant panda	gene22381	LOC100474078	3.99793	0.367062	-3.36133	down	PREDICTED: adenylate kinase isoenzyme 5-like isoform X3 [Mustela putorius furo]
Giant panda	gene23200	CLK2	6.72064	0.760676	-3.19519	down	PREDICTED: dual specificity protein kinase CLK2 isoform X1 [Ailuropoda melanoleuca]
Giant panda	gene23246	GSG2	2.8396	0.257739	-3.47882	down	PREDICTED: serine/threonine-protein kinase haspin [Leptonychotes weddellii]
Giant panda	gene23327	LOC100479700	0.923917	0.17094	-2.75176	down	PREDICTED: histone H2A.J-like [Odobenus rosmarus divergens]
Giant panda	gene23457	UBXN6	4.08233	0.64034	-2.70966	down	hypothetical protein PANDA_018468 [Ailuropoda melanoleuca]
Giant panda	gene23473	EEF2	27.9786	5.87972	-2.78529	down	PREDICTED: elongation factor 2 [Ailuropoda melanoleuca]
Giant panda	gene23551	LOC100482035	2.1708	0.245297	-3.06644	down	PREDICTED: histone H1.4 [Ailuropoda melanoleuca]
Giant panda	gene23571	LOC100484809	0.441894	0.010915	-3.28736	down	PREDICTED: histone H1.3 [Ailuropoda melanoleuca]
Giant panda	gene23637	LGALS8	4.30904	0.380792	-2.57084	down	PREDICTED: galectin-8 isoform X1 [Ursus maritimus]
Giant panda	gene2377	KCNS2	2.06096	0.272959	-2.83358	down	PREDICTED: potassium voltage-gated channel subfamily S member 2 [Ailuropoda melanoleuca]
Giant panda	gene23770	CCDC86	5.30051	0.044011	-4.26974	down	PREDICTED: coiled-coil domain-containing protein 86 [Ailuropoda melanoleuca]
Giant panda	gene23794	ARMC10	5.9176	0.617852	-2.80278	down	hypothetical protein PANDA_018746 [Ailuropoda melanoleuca]
Giant panda	gene23842	FUOM	0.690667	0.015238	-3.38792	down	PREDICTED: fucose mutarotase isoform X5 [Ailuropoda melanoleuca]
Giant panda	gene23917	KLHDC9	2.1094	0.419	-2.56079	down	PREDICTED: kelch domain-containing protein 9, partial [Ailuropoda melanoleuca]
Giant panda	gene24081	LDOC1	22.5186	5.21848	-4.46563	down	PREDICTED: protein LDOC1 [Ailuropoda melanoleuca]
Giant panda	gene24115	TMEM121	2.36617	0.180635	-3.24281	down	hypothetical protein PANDA_018999 [Ailuropoda melanoleuca]
Giant panda	gene24118	CRIP2	2.12554	0.138924	-3.74123	down	PREDICTED: cysteine-rich protein 2 [Ailuropoda melanoleuca]
Giant panda	gene24119	MTA1	0.767268	0.024049	-3.3319	down	PREDICTED: metastasis-associated protein MTA1 isoform X5 [Equus caballus]
Giant panda	gene24120	TEX22	11.9142	1.58719	-3.11165	down	PREDICTED: testis-expressed sequence 22 protein [Ceratotherium simum simum]
Giant panda	gene24278	HOXD4	1.12072	0.118436	-3.24078	down	PREDICTED: homeobox protein Hox-D4 [Mustela putorius furo]
Giant panda	gene24309	SERTAD4	2.02778	0.88355	-2.67259	down	PREDICTED: SERTA domain-containing protein 4 isoform X2 [Ailuropoda melanoleuca]
Giant panda	gene24341	C1QBP	2.02925	0.233714	-2.98404	down	PREDICTED: complement component 1 Q subcomponent-binding protein, mitochondrial [Equus przewalskii]
Giant panda	gene24369	GJB1	18.8461	1.83865	-3.22948	down	PREDICTED: gap junction beta-1 protein [Ailuropoda melanoleuca]
Giant panda	gene24371	NONO	75.429	1.23583	-5.97644	down	PREDICTED: non-POU domain-containing octamer-binding protein isoform X1 [Ursus maritimus]
Giant panda	gene24647	LOC105242036	4.43409	0.21868	-4.01146	down	hypothetical protein PANDA_019395 [Ailuropoda melanoleuca]
Giant panda	gene24742	NHP2L1	44.0742	14.8737	-2.72758	down	PREDICTED: NHP2-like protein 1 isoform X1 [Leptonychotes weddellii]
Giant panda	gene24853	MIEN1	8.25389	1.17854	-2.87664	down	PREDICTED: migration and invasion enhancer 1 [Ailuropoda melanoleuca]
Giant panda	gene25263	DXO	0.770284	0	-3.8387	down	PREDICTED: decapping and exoribonuclease protein isoform X1 [Ailuropoda melanoleuca]
Giant panda	gene25272	EGFL8	3.43312	0.17427	-4.29413	down	PREDICTED: epidermal growth factor-like protein 8 isoform X1 [Ursus maritimus]
Giant panda	gene25316	FAM221A	2.99672	0.446015	-2.66439	down	PREDICTED: protein FAM221A isoform X1 [Ursus maritimus]
Giant panda	gene25351	DNASE1L1	6.87677	1.09008	-3.46232	down	hypothetical protein PANDA_019984 [Ailuropoda melanoleuca]
Giant panda	gene25360	G6PD	3.89265	0.053353	-3.34087	down	PREDICTED: glucose-6-phosphate 1-dehydrogenase isoform X4 [Mustela putorius furo]
Giant panda	gene25409	ENHO	3.14552	0.376969	-2.99602	down	PREDICTED: adropin [Leptonychotes weddellii]
Giant panda	gene25512	LOC100476682	11.0496	1.5489	-2.91384	down	PREDICTED: kallikrein-1-like [Ailuropoda melanoleuca]
Giant panda	gene25513	KLK15	0.577535	0.01222	-3.62616	down	PREDICTED: kallikrein-15 [Ursus maritimus]
Giant panda	gene25514	LOC100476932	5.03482	0.278873	-3.63719	down	PREDICTED: kallikrein-1-like [Ailuropoda melanoleuca]
Giant panda	gene25614	TRAPPC2L	6.41584	0.953404	-2.7126	down	PREDICTED: trafficking protein particle complex subunit 2-like protein isoform 2 [Odobenus rosmarus divergens]
Giant panda	gene2568	FKBP4	7.03046	0.702535	-3.2245	down	PREDICTED: peptidyl-prolyl cis-trans isomerase FKBP4 [Ailuropoda melanoleuca]
Giant panda	gene25712	FBXW5	0.957536	0.112321	-2.98464	down	PREDICTED: F-box/WD repeat-containing protein 5 isoform X1 [Ailuropoda melanoleuca]
Giant panda	gene25715	PTGDS	0.750452	0.066878	-2.83249	down	PREDICTED: prostaglandin-H2 D-isomerase [Ailuropoda melanoleuca]
Giant panda	gene25734	SLAMF9	3.08557	0.337964	-3.19571	down	PREDICTED: SLAM family member 9 isoform X1 [Ailuropoda melanoleuca]
Giant panda	gene26020	LOC100471480	16.3514	0.953488	-4.1254	down	hypothetical protein PANDA_020501 [Ailuropoda melanoleuca]
Giant panda	gene26117	HES4	0.925991	0	-6.0352	down	PREDICTED: LOW QUALITY PROTEIN: transcription factor HES-4 [Ailuropoda melanoleuca]
Giant panda	gene2617	RAB15	5.79275	2.16262	-2.55886	down	PREDICTED: LOW QUALITY PROTEIN: RAB15, member RAS oncogene family [Equus caballus]
Giant panda	gene26194	SF3B4	0.97407	0.072361	-3.48152	down	splicing factor 3B subunit 4 [Bos taurus]
Giant panda	gene26465	AMER3	9.70752	0.893301	-3.40867	down	PREDICTED: LOW QUALITY PROTEIN: APC membrane recruitment protein 3 [Ursus maritimus]
Giant panda	gene26781	LOC100471154	2.10619	0.080279	-4.28207	down	PREDICTED: DDB1- and CUL4-associated factor 12-like protein 2-like [Odobenus rosmarus divergens]
Giant panda	gene2720	LOC100468227	4.9987	2.01844	-2.58154	down	PREDICTED: uncharacterized protein C16orf78 homolog [Ailuropoda melanoleuca]
Giant panda	gene27317	LOC100481394	1.00764	0.091038	-3.4969	down	hypothetical protein PANDA_021518 [Ailuropoda melanoleuca]
Giant panda	gene27362	DUSP26	5.52155	0.171362	-4.64214	down	PREDICTED: dual specificity protein phosphatase 26 isoform X1 [Ursus maritimus]
Giant panda	gene27484	HCFC1R1	1.04619	0.115236	-2.80893	down	PREDICTED: host cell factor C1 regulator 1 isoform X1 [Ailuropoda melanoleuca]
Giant panda	gene27523	CRACR2B	1.68333	0.114878	-3.07958	down	hypothetical protein PANDA_021680 [Ailuropoda melanoleuca]
Giant panda	gene27531	TALDO1	2.23714	0.375904	-2.57109	down	PREDICTED: transaldolase isoform X2 [Ailuropoda melanoleuca]
Giant panda	gene27624	SPRR1A	9.65174	1.24186	-2.6949	down	PREDICTED: cornifin-like [Ursus maritimus]
Giant panda	gene27710	FOXI2	3.58277	0.32823	-2.68514	down	PREDICTED: forkhead box protein I2 [Ceratotherium simum simum]
Giant panda	gene27736	DCN	1.45823	0.189127	-2.9162	down	hypothetical protein PANDA_021860 [Ailuropoda melanoleuca]
Giant panda	gene27751	HSPA1L	22.9358	0.369163	-5.82961	down	PREDICTED: heat shock 70 kDa protein 1-like [Ailuropoda melanoleuca]
Giant panda	gene27990	LOC100469901	3.05055	0	-4.54286	down	PREDICTED: mas-related G-protein coupled receptor member D-like [Ailuropoda melanoleuca]
Giant panda	gene2806	RPL4	100.704	7.52812	-3.79567	down	PREDICTED: 60S ribosomal protein L4 [Ursus maritimus]
Giant panda	gene28067	LOC105235136	0.794352	0.006598	-4.22202	down	PREDICTED: uncharacterized protein C12orf40 homolog [Ursus maritimus]
Giant panda	gene28167	EMD	1.22692	0.149687	-2.90613	down	PREDICTED: emerin isoform X2 [Ailuropoda melanoleuca]
Giant panda	gene28197	DPP7	0.661618	0.038043	-3.54833	down	PREDICTED: dipeptidyl peptidase 2 [Odobenus rosmarus divergens]
Giant panda	gene2834	MAPK13	1.00502	0.033706	-4.16999	down	PREDICTED: mitogen-activated protein kinase 13 [Ailuropoda melanoleuca]
Giant panda	gene2879	LOC100471995	0.666699	0	-4.24825	down	PREDICTED: gametogenetin-binding protein 1-like isoform X2 [Mustela putorius furo]
Giant panda	gene3011	NEFL	8.04023	0.490184	-3.33271	down	PREDICTED: neurofilament light polypeptide [Ursus maritimus]
Giant panda	gene3090	MEA1	62.0025	7.35912	-2.99091	down	PREDICTED: male-enhanced antigen 1 isoform X1 [Ursus maritimus]
Giant panda	gene3163	LGALS1	33.2107	2.87078	-3.58074	down	PREDICTED: galectin-1 [Odobenus rosmarus divergens]
Giant panda	gene3330	CCDC68	4.10873	0.472138	-2.82176	down	PREDICTED: coiled-coil domain-containing protein 68 [Ursus maritimus]
Giant panda	gene3565	KNG1	9.66952	0.72964	-3.07348	down	hypothetical protein PANDA_002800 [Ailuropoda melanoleuca]
Giant panda	gene3614	LOC100470919	8.97456	1.77428	-2.60462	down	PREDICTED: protein-lysine methyltransferase METTL21C-like [Ailuropoda melanoleuca]
Giant panda	gene3874	TXNDC5	0.885446	0.089085	-3.12243	down	hypothetical protein PANDA_003023 [Ailuropoda melanoleuca]
Giant panda	gene3926	PRPS2	22.9528	6.57887	-2.6633	down	PREDICTED: ribose-phosphate pyrophosphokinase 2 [Mustela putorius furo]
Giant panda	gene4000	ADO	5.06509	1.09479	-2.62828	down	PREDICTED: 2-aminoethanethiol dioxygenase [Mustela putorius furo]
Giant panda	gene4006	EZR	34.3704	2.46523	-3.90274	down	PREDICTED: ezrin [Mustela putorius furo]
Giant panda	gene4164	CRAT	7.23155	0.674851	-2.8085	down	PREDICTED: carnitine O-acetyltransferase isoform X2 [Ailuropoda melanoleuca]
Giant panda	gene4173	LOC100473929	9.05306	1.37044	-2.78588	down	PREDICTED: uncharacterized protein C9orf50 homolog [Ursus maritimus]
Giant panda	gene4175	ASB6	1.19898	0.027005	-3.46467	down	PREDICTED: ankyrin repeat and SOCS box protein 6 isoform X1 [Ailuropoda melanoleuca]
Giant panda	gene4546	NUB1	10.0574	1.74213	-2.60217	down	PREDICTED: NEDD8 ultimate buster 1 [Ailuropoda melanoleuca]
Giant panda	gene4581	NELFCD	2.68325	0.398496	-2.67427	down	PREDICTED: negative elongation factor D-like [Leptonychotes weddellii]
Giant panda	gene4663	EWSR1	11.1967	2.29864	-2.7371	down	PREDICTED: RNA-binding protein EWS isoform X1 [Ailuropoda melanoleuca]
Giant panda	gene4723	LOC105236014	6.48799	0.093454	-4.52787	down	PREDICTED: E3 ubiquitin-protein ligase UBR4 [Sus scrofa]
Giant panda	gene4726	MRTO4	1.59599	0.174107	-2.99138	down	PREDICTED: mRNA turnover protein 4 homolog [Ailuropoda melanoleuca]
Giant panda	gene4953	GLI4	0.529267	0.25517	-2.81169	down	PREDICTED: zinc finger protein GLI4 isoform X1 [Mustela putorius furo]
Giant panda	gene4971	BNIP3	3.11041	0.018907	-5.56491	down	PREDICTED: BCL2/adenovirus E1B 19 kDa protein-interacting protein 3 [Ursus maritimus]
Giant panda	gene5270	SHMT2	0.894358	0.580971	-2.96274	down	PREDICTED: serine hydroxymethyltransferase, mitochondrial [Ailuropoda melanoleuca]
Giant panda	gene5279	DDIT3	2.56035	0.359131	-2.69689	down	PREDICTED: DNA damage-inducible transcript 3 protein [Ailuropoda melanoleuca]
Giant panda	gene5283	PIP4K2C	7.0111	1.19219	-2.92822	down	PREDICTED: phosphatidylinositol 5-phosphate 4-kinase type-2 gamma isoform X1 [Mustela putorius furo]
Giant panda	gene5462	AKIP1	2.01839	0.0916	-4.0447	down	PREDICTED: A-kinase-interacting protein 1 [Ailuropoda melanoleuca]
Giant panda	gene563	CITED2	5.5785	0.829705	-2.81734	down	PREDICTED: cbp/p300-interacting transactivator 2-like [Mustela putorius furo]
Giant panda	gene5836	SCAND1	1.13894	0	-6.06923	down	PREDICTED: LOW QUALITY PROTEIN: SCAN domain-containing protein 1 [Ailuropoda melanoleuca]
Giant panda	gene5851	ACTL7A	2.34504	0.27669	-3.05642	down	PREDICTED: actin-like protein 7A [Ailuropoda melanoleuca]
Giant panda	gene5923	ZNF12	6.04197	0.786335	-2.87029	down	PREDICTED: zinc finger protein 12 [Ursus maritimus]
Giant panda	gene595	CABYR	14.8893	1.67937	-3.10184	down	PREDICTED: calcium-binding tyrosine phosphorylation-regulated protein isoform X1 [Ursus maritimus]
Giant panda	gene6142	CATSPER1	3.59923	0.501265	-2.91283	down	PREDICTED: cation channel sperm-associated protein 1 [Odobenus rosmarus divergens]
Giant panda	gene6143	CST6	0.985898	0	-3.95249	down	PREDICTED: cystatin-M [Odobenus rosmarus divergens]
Giant panda	gene6216	MEN1	0.404436	0.038771	-3.04848	down	PREDICTED: menin [Leptonychotes weddellii]
Giant panda	gene6234	GPR137	1.08156	0.173172	-2.57869	down	PREDICTED: integral membrane protein GPR137 isoform 5 [Odobenus rosmarus divergens]
Giant panda	gene6238	FKBP2	6.86998	1.05276	-2.71927	down	PREDICTED: peptidyl-prolyl cis-trans isomerase FKBP2 isoform X1 [Ursus maritimus]
Giant panda	gene6239	VEGFB	4.33573	0.21552	-4.27772	down	PREDICTED: vascular endothelial growth factor B, partial [Ursus maritimus]
Giant panda	gene6399	MRPL45	2.10809	0.477637	-2.53973	down	PREDICTED: 39S ribosomal protein L45, mitochondrial [Ailuropoda melanoleuca]
Giant panda	gene6439	ATP5G1	10.8625	1.86328	-2.63162	down	PREDICTED: ATP synthase F(0) complex subunit C1, mitochondrial isoform X1 [Ursus maritimus]
Giant panda	gene6496	CDKN2B	2.26258	0.333714	-3.24248	down	PREDICTED: cyclin-dependent kinase 4 inhibitor B [Ailuropoda melanoleuca]
Giant panda	gene6621	ZBTB37	0.917259	0.103245	-3.09901	down	PREDICTED: zinc finger and BTB domain-containing protein 37 [Ursus maritimus]
Giant panda	gene6662	LOC105236601	15.3322	1.87311	-3.09405	down	PREDICTED: uncharacterized protein C10orf62 homolog [Ursus maritimus]
Giant panda	gene704	RPL18A	20.0497	3.55616	-2.62507	down	ribosomal protein L18a [Ailuropoda melanoleuca]
Giant panda	gene71	NDRG4	3.3325	0.884987	-2.89207	down	hypothetical protein PANDA_000057 [Ailuropoda melanoleuca]
Giant panda	gene7113	CHKB	0.97366	0.083509	-3.28347	down	hypothetical protein PANDA_005526 [Ailuropoda melanoleuca]
Giant panda	gene713	PIK3R2	4.09371	0.825582	-2.57217	down	hypothetical protein PANDA_000542 [Ailuropoda melanoleuca]
Giant panda	gene726	ISYNA1	0.598139	0.080279	-2.76359	down	PREDICTED: inositol-3-phosphate synthase 1 [Leptonychotes weddellii]
Giant panda	gene7354	LOC100467820	0.39807	0.000839	-3.50093	down	PREDICTED: uncharacterized protein C2orf57 homolog [Ailuropoda melanoleuca]
Giant panda	gene7396	WARS	81.7521	12.7642	-2.95464	down	PREDICTED: tryptophan--tRNA ligase, cytoplasmic [Ailuropoda melanoleuca]
Giant panda	gene7402	EVL	7.85664	0.544484	-2.63321	down	PREDICTED: Enah/Vasp-like isoform X3 [Canis lupus familiaris]
Giant panda	gene7534	EID1	48.5453	5.95136	-2.83466	down	PREDICTED: EP300-interacting inhibitor of differentiation 1 [Ailuropoda melanoleuca]
Giant panda	gene757	GATAD2A	7.14571	1.00878	-2.89553	down	hypothetical protein PANDA_000584 [Ailuropoda melanoleuca]
Giant panda	gene7697	ISOC1	60.8107	8.62978	-2.69437	down	PREDICTED: isochorismatase domain-containing protein 1 [Odobenus rosmarus divergens]
Giant panda	gene7698	SLC27A6	23.2467	4.52575	-2.62775	down	PREDICTED: long-chain fatty acid transport protein 6 [Ailuropoda melanoleuca]
Giant panda	gene7799	LOC100481244	1.93661	0.448043	-2.7296	down	PREDICTED: uncharacterized protein C16orf46 homolog [Ailuropoda melanoleuca]
Giant panda	gene7905	USP11	10.9695	1.46381	-3.23698	down	PREDICTED: LOW QUALITY PROTEIN: ubiquitin carboxyl-terminal hydrolase 11 [Leptonychotes weddellii]
Giant panda	gene8061	GLTSCR2	15.1232	2.19995	-2.85262	down	PREDICTED: LOW QUALITY PROTEIN: glioma tumor suppressor candidate region gene 2 protein [Ailuropoda melanoleuca]
Giant panda	gene8063	LOC100478317	8.58801	0.5401	-3.10831	down	PREDICTED: choline transporter-like protein 3 isoform X3 [Ursus maritimus]
Giant panda	gene8067	ABCD3	13.0291	1.65568	-3.33597	down	PREDICTED: ATP-binding cassette sub-family D member 3 isoform X1 [Ailuropoda melanoleuca]
Giant panda	gene8257	NTAN1	4.15791	0.721339	-2.54508	down	hypothetical protein PANDA_006502 [Ailuropoda melanoleuca]
Giant panda	gene8373	CD74	35.853	5.1268	-3.02372	down	PREDICTED: LOW QUALITY PROTEIN: HLA class II histocompatibility antigen gamma chain [Ursus maritimus]
Giant panda	gene8465	TMEM81	1.57546	0.080806	-4.02965	down	PREDICTED: transmembrane protein 81 [Ailuropoda melanoleuca]
Giant panda	gene8498	PEG10	0.918894	0.045053	-3.96586	down	retrotransposon-derived protein PEG10 isoform 1 [Leptonychotes weddellii]
Giant panda	gene864	HOXA5	3.59451	0.441282	-3.07161	down	PREDICTED: homeobox protein Hox-A5 [Odobenus rosmarus divergens]
Giant panda	gene8731	SYNGR2	0.521835	0	-4.96059	down	PREDICTED: putative synaptogyrin-2 like protein-like [Panthera tigris altaica]
Giant panda	gene899	FASN	0.220524	0.018469	-3.37972	down	PREDICTED: fatty acid synthase [Odobenus rosmarus divergens]
Giant panda	gene900	DUS1L	0.966275	0.121706	-2.92119	down	PREDICTED: tRNA-dihydrouridine(16/17) synthase [NAD(P)(+)]-like [Ailuropoda melanoleuca]
Giant panda	gene904	LOC100478538	7.12085	0.888266	-3.17259	down	hypothetical protein PANDA_000689 [Ailuropoda melanoleuca]
Giant panda	gene919	PPP1R27	4.7691	0.56461	-2.99397	down	PREDICTED: protein phosphatase 1 regulatory subunit 27 [Ailuropoda melanoleuca]
Giant panda	gene9320	SLC4A11	0.885997	0.018467	-4.54597	down	PREDICTED: sodium bicarbonate transporter-like protein 11 [Leptonychotes weddellii]
Giant panda	gene9333	TMEM239	7.40527	1.13498	-2.71127	down	PREDICTED: transmembrane protein 239 [Mustela putorius furo]
Giant panda	gene9415	BAG5	12.0667	3.33774	-2.69675	down	hypothetical protein PANDA_007430 [Ailuropoda melanoleuca]
Giant panda	gene9507	POLR1E	6.40276	1.37405	-2.63956	down	PREDICTED: DNA-directed RNA polymerase I subunit RPA49 isoform X1 [Ursus maritimus]
Giant panda	gene9580	GLT8D1	4.81694	0.763224	-2.64537	down	PREDICTED: glycosyltransferase 8 domain-containing protein 1 [Ursus maritimus]
Giant panda	gene9585	NT5DC2	0.325234	0	-4.65916	down	PREDICTED: 5&apos;-nucleotidase domain-containing protein 2 isoform X1 [Leptonychotes weddellii]
Giant panda	gene9962	LOC100482926	7.20786	1.30007	-2.83807	down	PREDICTED: glutathione S-transferase Mu 4 isoform X1 [Ursus maritimus]
Giant panda	gene10033	GHRHR	0.17495	5.44771	4.38964	up	PREDICTED: growth hormone-releasing hormone receptor [Ailuropoda melanoleuca]
Giant panda	gene10109	CELF3	0.132537	3.78147	4.08229	up	PREDICTED: CUGBP Elav-like family member 3 isoform X4 [Ailuropoda melanoleuca]
Giant panda	gene10125	TMOD4	0.102432	1.31274	3.31265	up	PREDICTED: tropomodulin-4 isoform X2 [Ailuropoda melanoleuca]
Giant panda	gene1014	BCAS4	0.391089	15.7947	4.98039	up	PREDICTED: breast carcinoma-amplified sequence 4 isoform X3 [Ursus maritimus]
Giant panda	gene10153	ADAMTSL4	0.069224	2.57118	3.89242	up	PREDICTED: LOW QUALITY PROTEIN: ADAMTS-like protein 4 [Ailuropoda melanoleuca]
Giant panda	gene1016	FAM65C	0.375584	16.6164	4.24907	up	hypothetical protein PANDA_000794 [Ailuropoda melanoleuca]
Giant panda	gene10165	CA14	0.004553	1.24133	4.24068	up	PREDICTED: carbonic anhydrase 14 isoform X2 [Ailuropoda melanoleuca]
Giant panda	gene10175	GSX2	0.069494	1.76297	3.38846	up	PREDICTED: GS homeobox 2 [Ailuropoda melanoleuca]
Giant panda	gene10266	TP73	0.511959	6.29604	3.34759	up	hypothetical protein PANDA_008097 [Ailuropoda melanoleuca]
Giant panda	gene10267	WRAP73	0.0199	1.37662	3.22371	up	PREDICTED: WD repeat-containing protein WRAP73 isoform X1 [Ursus maritimus]
Giant panda	gene10269	MEGF6	0	1.57436	4.45785	up	hypothetical protein PANDA_008100 [Ailuropoda melanoleuca]
Giant panda	gene10271	PRDM16	0.120819	11.6622	2.69664	up	hypothetical protein PANDA_008103 [Ailuropoda melanoleuca]
Giant panda	gene1030	PTGIS	1.69681	14.183	3.14377	up	hypothetical protein PANDA_000805 [Ailuropoda melanoleuca]
Giant panda	gene10328	LOC105237751	0.080199	8.63931	5.70765	up	PREDICTED: vitamin D3 hydroxylase-associated protein-like isoform X1 [Mustela putorius furo]
Giant panda	gene10330	DMBX1	0.041277	6.71089	5.79673	up	PREDICTED: diencephalon/mesencephalon homeobox protein 1 isoform X1 [Ailuropoda melanoleuca]
Giant panda	gene10331	KNCN	0	0.338189	5.04278	up	PREDICTED: kinocilin isoform X1 [Ursus maritimus]
Giant panda	gene10358	APOA4	0	2.85671	5.18161	up	PREDICTED: apolipoprotein A-IV [Ailuropoda melanoleuca]
Giant panda	gene10359	APOA5	0.054042	4.59414	5.15789	up	hypothetical protein PANDA_008179 [Ailuropoda melanoleuca]
Giant panda	gene10397	LOC100464577	0	0.781597	4.05733	up	PREDICTED: proproteinase E [Ursus maritimus]
Giant panda	gene10400	WNT4	0.321742	2.92567	2.99921	up	PREDICTED: protein Wnt-4 [Chrysochloris asiatica]
Giant panda	gene10412	HTR1D	0	0.86203	4.96802	up	PREDICTED: 5-hydroxytryptamine receptor 1D [Ailuropoda melanoleuca]
Giant panda	gene10438	ACAN	0.107262	8.09027	6.05113	up	PREDICTED: aggrecan core protein [Ailuropoda melanoleuca]
Giant panda	gene10445	RLBP1	0	1.15661	3.87292	up	hypothetical protein PANDA_008247 [Ailuropoda melanoleuca]
Giant panda	gene1045	OTX2	0.157087	2.92179	3.86669	up	PREDICTED: homeobox protein OTX2 isoform X1 [Ailuropoda melanoleuca]
Giant panda	gene10451	KIF7	0.294121	5.51576	4.72751	up	PREDICTED: kinesin-like protein KIF7 [Mustela putorius furo]
Giant panda	gene10452	PLIN1	0.022139	7.15865	4.97826	up	PREDICTED: perilipin-1 [Odobenus rosmarus divergens]
Giant panda	gene10456	MESP1	0	2.44038	4.56319	up	PREDICTED: mesoderm posterior protein 1 [Ailuropoda melanoleuca]
Giant panda	gene107	TP53I13	0.045665	3.38699	4.86278	up	PREDICTED: tumor protein p53-inducible protein 13 [Leptonychotes weddellii]
Giant panda	gene10706	ETV4	0.857395	5.09295	2.59655	up	hypothetical protein PANDA_008430 [Ailuropoda melanoleuca]
Giant panda	gene10709	SOST	0	1.38335	4.99839	up	hypothetical protein PANDA_008432 [Ailuropoda melanoleuca]
Giant panda	gene10715	MPP2	0	2.37495	5.74432	up	PREDICTED: MAGUK p55 subfamily member 2 isoform X2 [Tupaia chinensis]
Giant panda	gene10724	LOC100468500	0.747734	4.5025	3.00514	up	PREDICTED: uncharacterized protein C17orf53 homolog [Ursus maritimus]
Giant panda	gene10733	RUNDC3A	2.54286	18.0167	2.79702	up	PREDICTED: RUN domain-containing protein 3A isoform X1 [Mustela putorius furo]
Giant panda	gene10736	FAM171A2	0.022499	1.78377	3.97944	up	PREDICTED: protein FAM171A2, partial [Mustela putorius furo]
Giant panda	gene10737	ITGA2B	0.152942	5.29167	4.60983	up	hypothetical protein PANDA_008455 [Ailuropoda melanoleuca]
Giant panda	gene10748	CCDC103	0	1.10557	5.43578	up	PREDICTED: coiled-coil domain-containing protein 103 [Ailuropoda melanoleuca]
Giant panda	gene10749	LOC100470266	0.165308	1.78316	2.88014	up	PREDICTED: Ig-like V-type domain-containing protein FAM187A [Ailuropoda melanoleuca]
Giant panda	gene10762	LOC100471764	0	1.58333	4.52197	up	PREDICTED: spermatogenesis-associated protein 21-like [Ursus maritimus]
Giant panda	gene10768	ZNF710	0.008104	1.17445	3.03144	up	PREDICTED: zinc finger protein 710 isoformX1 [Canis lupus familiaris]
Giant panda	gene10780	RCCD1	0.05277	2.21476	3.10121	up	PREDICTED: RCC1 domain-containing protein 1 [Odobenus rosmarus divergens]
Giant panda	gene10793	ZSCAN2	0.143489	7.08737	4.43882	up	PREDICTED: zinc finger and SCAN domain-containing protein 2-like [Odobenus rosmarus divergens]
Giant panda	gene10802	SLC28A1	0.790575	12.5576	3.93317	up	PREDICTED: sodium/nucleoside cotransporter 1 [Ursus maritimus]
Giant panda	gene10808	AP3B2	0.70355	10.8928	3.60449	up	PREDICTED: AP-3 complex subunit beta-2 [Mustela putorius furo]
Giant panda	gene10834	CD300LF	0.149948	6.82664	5.42146	up	PREDICTED: CMRF35-like molecule 1 isoform X1 [Ailuropoda melanoleuca]
Giant panda	gene10839	GRIN2C	0.246849	11.1795	4.77555	up	PREDICTED: glutamate receptor ionotropic, NMDA 2C [Mustela putorius furo]
Giant panda	gene10841	FADS6	0.492997	3.42455	3.15737	up	PREDICTED: LOW QUALITY PROTEIN: fatty acid desaturase 6 [Ailuropoda melanoleuca]
Giant panda	gene10847	CDR2L	0.015828	3.71392	5.15669	up	PREDICTED: cerebellar degeneration-related protein 2-like isoform X1 [Ailuropoda melanoleuca]
Giant panda	gene10858	SLC16A5	0.014149	1.05833	2.99906	up	hypothetical protein PANDA_008558 [Ailuropoda melanoleuca]
Giant panda	gene10875	LOC100479588	0.40701	3.00783	3.21735	up	PREDICTED: unconventional myosin-XVB-like [Vicugna pacos]
Giant panda	gene10883	GALK1	0	1.21136	3.80581	up	PREDICTED: LOW QUALITY PROTEIN: galactokinase [Ailuropoda melanoleuca]
Giant panda	gene10889	TRIM65	0.162469	2.95213	3.63974	up	hypothetical protein PANDA_008585 [Ailuropoda melanoleuca]
Giant panda	gene10909	RHBDF2	0.01764	1.71662	4.14914	up	PREDICTED: LOW QUALITY PROTEIN: inactive rhomboid protein 2 [Ailuropoda melanoleuca]
Giant panda	gene10910	CYGB	0.003442	3.22625	5.05582	up	PREDICTED: cytoglobin [Ailuropoda melanoleuca]
Giant panda	gene10911	PRCD	0.113135	1.99692	3.07813	up	PREDICTED: progressive rod-cone degeneration protein [Ursus maritimus]
Giant panda	gene10914	ST6GALNAC1	0	0.638205	3.99844	up	PREDICTED: alpha-N-acetylgalactosaminide alpha-2,6-sialyltransferase 1, partial [Ailuropoda melanoleuca]
Giant panda	gene10943	GPR101	0	0.524272	4.54273	up	PREDICTED: probable G-protein coupled receptor 101 [Ailuropoda melanoleuca]
Giant panda	gene10948	VGLL1	0.293157	10.2759	4.14061	up	PREDICTED: transcription cofactor vestigial-like protein 1 [Ursus maritimus]
Giant panda	gene10950	BRS3	0	2.33008	4.88916	up	PREDICTED: bombesin receptor subtype-3 [Ailuropoda melanoleuca]
Giant panda	gene11016	CNGA3	0.912202	12.0405	2.61965	up	PREDICTED: cyclic nucleotide-gated cation channel alpha-3 isoform X1 [Ailuropoda melanoleuca]
Giant panda	gene11018	POU4F1	0	0.34589	4.16836	up	PREDICTED: POU domain, class 4, transcription factor 1 [Ailuropoda melanoleuca]
Giant panda	gene11061	CRB2	1.69896	6.02629	2.74038	up	PREDICTED: protein crumbs homolog 2 [Ailuropoda melanoleuca]
Giant panda	gene11063	LHX2	0.19331	6.72592	3.42123	up	PREDICTED: LIM/homeobox protein Lhx2 [Ailuropoda melanoleuca]
Giant panda	gene11067	GPR144	0	6.49467	5.90526	up	PREDICTED: probable G-protein coupled receptor 144 [Ursus maritimus]
Giant panda	gene11081	HLX	0	1.17066	3.62296	up	hypothetical protein PANDA_008744 [Ailuropoda melanoleuca]
Giant panda	gene11175	GATSL2	1.43006	11.2407	2.74458	up	PREDICTED: GATS-like protein 2 [Ailuropoda melanoleuca]
Giant panda	gene11188	ELN	0.911415	10.1122	4.05734	up	PREDICTED: elastin isoform X2 [Mustela putorius furo]
Giant panda	gene1119	ACAD10	1.81772	12.1155	2.60831	up	PREDICTED: acyl-CoA dehydrogenase family member 10-like isoform X1 [Ursus maritimus]
Giant panda	gene11246	IFITM10	0.74754	4.16436	2.70814	up	hypothetical protein PANDA_008873 [Ailuropoda melanoleuca]
Giant panda	gene11250	LSP1	1.2796	19.4437	2.90335	up	PREDICTED: lymphocyte-specific protein 1 isoform X3 [Canis lupus familiaris]
Giant panda	gene11253	MRPL23	0.655001	5.4843	2.96488	up	PREDICTED: 39S ribosomal protein L23, mitochondrial [Ursus maritimus]
Giant panda	gene11255	IGF2	0.113263	4.77615	4.15215	up	PREDICTED: insulin-like growth factor II isoform X2 [Ailuropoda melanoleuca]
Giant panda	gene11290	NPRL3	0.146005	8.15956	4.13534	up	PREDICTED: nitrogen permease regulator 3-like protein isoform 1 [Odobenus rosmarus divergens]
Giant panda	gene11291	HBZ	0.003892	1.16777	4.003	up	PREDICTED: hemoglobin subunit zeta [Ailuropoda melanoleuca]
Giant panda	gene11294	LOC100472013	0.048757	0.582868	2.98621	up	PREDICTED: hemoglobin subunit alpha [Ailuropoda melanoleuca]
Giant panda	gene11295	LOC105238055	0	0.567698	4.34419	up	PREDICTED: hemoglobin subunit theta-1 [Leptonychotes weddellii]
Giant panda	gene11314	RAB40C	0.725745	12.1652	3.47705	up	PREDICTED: ras-related protein Rab-40C [Ailuropoda melanoleuca]
Giant panda	gene11325	FBXL16	0.039814	1.08167	3.30725	up	PREDICTED: F-box/LRR-repeat protein 16 [Odobenus rosmarus divergens]
Giant panda	gene11347	LOC100464831	0.041653	2.42022	4.59671	up	PREDICTED: LOW QUALITY PROTEIN: serine protease 29-like [Ursus maritimus]
Giant panda	gene11352	GNPTG	1.56585	17.4999	3.13034	up	PREDICTED: N-acetylglucosamine-1-phosphotransferase subunit gamma, partial [Ursus maritimus]
Giant panda	gene11358	TELO2	0.002771	1.79991	3.89112	up	hypothetical protein PANDA_008968 [Ailuropoda melanoleuca]
Giant panda	gene11373	HS3ST6	0.128838	1.79103	3.04501	up	PREDICTED: heparan sulfate glucosamine 3-O-sulfotransferase 6 [Leptonychotes weddellii]
Giant panda	gene1153	RHOF	0.139483	2.80811	2.66102	up	PREDICTED: rho-related GTP-binding protein RhoF isoform X1 [Ailuropoda melanoleuca]
Giant panda	gene11536	LOC105238112	0.268226	1.31738	2.86803	up	PREDICTED: collagen alpha-1(II) chain-like [Canis lupus familiaris]
Giant panda	gene11554	RGAG1	0.01015	0.13273	2.95784	up	PREDICTED: retrotransposon gag domain-containing protein 1 [Ailuropoda melanoleuca]
Giant panda	gene11579	LOC100467666	0.01844	1.53323	4.05502	up	PREDICTED: putative MAGE domain-containing protein MAGEA13P [Ursus maritimus]
Giant panda	gene11585	MCF2	1.16035	10.8791	3.05436	up	hypothetical protein PANDA_009141 [Ailuropoda melanoleuca]
Giant panda	gene11588	LOC100467415	0	1.42346	6.12764	up	PREDICTED: UPF0472 protein C16orf72 [Ailuropoda melanoleuca]
Giant panda	gene1165	LRRC43	0.233018	4.06759	2.97346	up	PREDICTED: leucine-rich repeat-containing protein 43 [Odobenus rosmarus divergens]
Giant panda	gene11751	LOC100478918	0	2.1944	5.16831	up	PREDICTED: alpha-1-antitrypsin [Ailuropoda melanoleuca]
Giant panda	gene11754	LOC100480928	0.202701	11.3264	4.54939	up	PREDICTED: serpin A11 [Ursus maritimus]
Giant panda	gene11755	LOC100481175	0.0071	2.81787	4.74919	up	TPA: TPA_inf: uterine serpin-like protein [Ailuropoda melanoleuca]
Giant panda	gene11756	SERPINA9	0.402165	7.18534	4.46138	up	PREDICTED: serpin A9 [Ailuropoda melanoleuca]
Giant panda	gene11759	SERPINA5	0.089181	3.23865	3.12474	up	PREDICTED: plasma serine protease inhibitor [Ailuropoda melanoleuca]
Giant panda	gene11801	CALCB	0.121012	2.27676	3.80999	up	hypothetical protein PANDA_009290 [Ailuropoda melanoleuca]
Giant panda	gene11843	GNAT1	0	1.98796	5.33228	up	PREDICTED: guanine nucleotide-binding protein G(t) subunit alpha-1 [Ailuropoda melanoleuca]
Giant panda	gene11853	TRAIP	0.506338	4.71911	3.06866	up	PREDICTED: E3 ubiquitin-protein ligase TRAIP isoform X1 [Ailuropoda melanoleuca]
Giant panda	gene11860	RNF123	0.140227	3.02106	2.85153	up	PREDICTED: E3 ubiquitin-protein ligase RNF123 [Ailuropoda melanoleuca]
Giant panda	gene11864	BSN	0.846285	8.64587	2.61175	up	hypothetical protein PANDA_009345 [Ailuropoda melanoleuca]
Giant panda	gene11868	TCTA	0.041727	0.981545	3.19697	up	PREDICTED: T-cell leukemia translocation-altered gene protein isoform X1 [Ursus maritimus]
Giant panda	gene11890	ARIH2OS	0.090359	2.17947	4.16053	up	PREDICTED: LOW QUALITY PROTEIN: ariadne homolog 2 opposite strand [Leptonychotes weddellii]
Giant panda	gene11894	LOC100470945	0.012992	3.22656	5.19397	up	PREDICTED: mitotic-spindle organizing protein 2B isoform 2 [Canis lupus familiaris]
Giant panda	gene11897	MED15	1.02078	16.0077	3.0826	up	PREDICTED: LOW QUALITY PROTEIN: mediator of RNA polymerase II transcription subunit 15 [Ailuropoda melanoleuca]
Giant panda	gene11898	KLHL22	3.14437	27.7253	3.33391	up	PREDICTED: kelch-like protein 22 [Ailuropoda melanoleuca]
Giant panda	gene11899	SCARF2	0	1.60166	4.32035	up	PREDICTED: scavenger receptor class F member 2 isoform 1 [Odobenus rosmarus divergens]
Giant panda	gene119	PIPOX	0.311238	7.48489	3.87666	up	PREDICTED: peroxisomal sarcosine oxidase isoform X1 [Ailuropoda melanoleuca]
Giant panda	gene11901	LOC100466168	0.050895	4.14952	4.81805	up	PREDICTED: zinc finger protein 184-like [Canis lupus familiaris]
Giant panda	gene11926	TANGO2	0.45687	8.0204	2.80426	up	PREDICTED: transport and Golgi organization protein 2 homolog isoform X3 [Ailuropoda melanoleuca]
Giant panda	gene11933	LOC100470434	0.015324	4.66556	5.07428	up	PREDICTED: proline dehydrogenase 1, mitochondrial-like isoform 2 [Odobenus rosmarus divergens]
Giant panda	gene11935	FJX1	0	0.997562	4.39073	up	hypothetical protein PANDA_009410 [Ailuropoda melanoleuca]
Giant panda	gene12073	FBLN2	2.90745	25.9863	2.71349	up	hypothetical protein PANDA_009506 [Ailuropoda melanoleuca]
Giant panda	gene12081	COL5A1	0.713796	8.52574	2.98166	up	PREDICTED: collagen alpha-1(V) chain [Odobenus rosmarus divergens]
Giant panda	gene12086	SARDH	1.51169	10.4861	2.85348	up	PREDICTED: sarcosine dehydrogenase, mitochondrial isoform 1 [Odobenus rosmarus divergens]
Giant panda	gene12093	ADAMTS13	0.284163	2.9883	2.95384	up	PREDICTED: LOW QUALITY PROTEIN: A disintegrin and metalloproteinase with thrombospondin motifs 13 [Leptonychotes weddellii]
Giant panda	gene1212	SCARB1	3.84588	23.0759	2.83758	up	PREDICTED: scavenger receptor class B member 1 isoform X3 [Ailuropoda melanoleuca]
Giant panda	gene12184	GPX3	0.268256	4.09705	3.57594	up	PREDICTED: LOW QUALITY PROTEIN: glutathione peroxidase 3 [Ailuropoda melanoleuca]
Giant panda	gene1222	AACS	1.28038	19.7227	3.57711	up	PREDICTED: acetoacetyl-CoA synthetase isoform X1 [Ailuropoda melanoleuca]
Giant panda	gene12257	MXRA5	1.88642	3.70148	2.91463	up	hypothetical protein PANDA_009651 [Ailuropoda melanoleuca]
Giant panda	gene12258	ARSF	0.611538	10.3826	3.62831	up	hypothetical protein PANDA_009652 [Ailuropoda melanoleuca]
Giant panda	gene12263	XG	0	6.46817	6.57326	up	PREDICTED: glycoprotein Xg isoform X3 [Ursus maritimus]
Giant panda	gene12269	DHRSX	8.29429	45.6267	3.16211	up	hypothetical protein PANDA_009660 [Ailuropoda melanoleuca]
Giant panda	gene12277	P2RY8	3.25659	19.3197	3.17701	up	PREDICTED: P2Y purinoceptor 8 [Ailuropoda melanoleuca]
Giant panda	gene12284	CRLF2	2.10492	17.4429	3.01812	up	PREDICTED: cytokine receptor-like factor 2 [Ursus maritimus]
Giant panda	gene123	DHRS13	0.036189	5.87303	6.26711	up	hypothetical protein PANDA_000099 [Ailuropoda melanoleuca]
Giant panda	gene12346	ALDH3A1	0.052505	0.904412	3.45131	up	PREDICTED: aldehyde dehydrogenase, dimeric NADP-preferring [Ailuropoda melanoleuca]
Giant panda	gene12351	ADORA2B	0.335822	5.87648	2.81574	up	adenosine receptor A2b [Canis lupus familiaris]
Giant panda	gene12355	PIGL	6.03117	50.6852	2.76032	up	PREDICTED: N-acetylglucosaminyl-phosphatidylinositol de-N-acetylase isoform X1 [Ailuropoda melanoleuca]
Giant panda	gene12373	ZNF792	0.059558	1.18811	3.68542	up	PREDICTED: zinc finger protein 792 isoform X1 [Ailuropoda melanoleuca]
Giant panda	gene12375	GRAMD1A	0.760124	8.44641	3.20405	up	PREDICTED: GRAM domain-containing protein 1A [Ursus maritimus]
Giant panda	gene12379	LGI4	0.120937	4.39351	4.0234	up	PREDICTED: LOW QUALITY PROTEIN: leucine-rich repeat LGI family member 4 [Ailuropoda melanoleuca]
Giant panda	gene12381	FXYD7	0.506196	4.73263	3.32438	up	PREDICTED: FXYD domain-containing ion transport regulator 7 isoform X7 [Mustela putorius furo]
Giant panda	gene12388	MAG	0.00322	1.48498	4.56625	up	PREDICTED: myelin-associated glycoprotein [Ailuropoda melanoleuca]
Giant panda	gene12391	FFAR3	0.10875	1.28787	2.80614	up	PREDICTED: free fatty acid receptor 3 [Ursus maritimus]
Giant panda	gene12397	SBSN	0.995341	6.45833	3.49828	up	PREDICTED: suprabasin [Ursus maritimus]
Giant panda	gene12417	TEX14	0.025786	1.48679	4.08768	up	PREDICTED: inactive serine/threonine-protein kinase TEX14-like isoform X4 [Ursus maritimus]
Giant panda	gene12418	PRODH2	0.263381	5.20909	4.52163	up	hypothetical protein PANDA_009775 [Ailuropoda melanoleuca]
Giant panda	gene12419	NPHS1	0.192449	4.37103	5.11195	up	hypothetical protein PANDA_009777 [Ailuropoda melanoleuca]
Giant panda	gene12422	NFKBID	0	5.47463	5.6708	up	PREDICTED: NF-kappa-B inhibitor delta [Ailuropoda melanoleuca]
Giant panda	gene12429	ALKBH6	0.107973	1.7626	3.44103	up	PREDICTED: alpha-ketoglutarate-dependent dioxygenase alkB homolog 6 isoform 1 [Odobenus rosmarus divergens]
Giant panda	gene12430	CLIP3	0.192566	4.33272	3.28512	up	PREDICTED: CAP-Gly domain-containing linker protein 3 [Ursus maritimus]
Giant panda	gene12521	DNASE2	0.019276	0.428059	3.10034	up	PREDICTED: deoxyribonuclease-2-alpha [Ailuropoda melanoleuca]
Giant panda	gene12529	DAND5	0.30783	3.8398	3.03367	up	PREDICTED: DAN domain family member 5 [Ailuropoda melanoleuca]
Giant panda	gene1254	PTF1A	0	0.973629	4.34419	up	PREDICTED: pancreas transcription factor 1 subunit alpha [Echinops telfairi]
Giant panda	gene12540	CCDC130	0.69057	5.89459	2.73125	up	PREDICTED: coiled-coil domain-containing protein 130 isoform X2 [Ailuropoda melanoleuca]
Giant panda	gene12541	MRI1	0.126653	5.07492	4.07582	up	PREDICTED: methylthioribose-1-phosphate isomerase [Odobenus rosmarus divergens]
Giant panda	gene12546	LOC100474974	0.037525	6.28336	4.93141	up	PREDICTED: uncharacterized protein C19orf57 homolog isoform X1 [Ursus maritimus]
Giant panda	gene12550	RFX1	0.128014	2.99108	3.47731	up	PREDICTED: MHC class II regulatory factor RFX1 [Mustela putorius furo]
Giant panda	gene12553	IL27RA	0.544714	9.23853	2.74583	up	hypothetical protein PANDA_009896 [Ailuropoda melanoleuca]
Giant panda	gene12556	LOC100475971	0	0.683577	3.62296	up	PREDICTED: UPF0575 protein C19orf67 homolog [Ursus maritimus]
Giant panda	gene12568	GIPC1	0.769994	5.4715	3.6394	up	hypothetical protein PANDA_009907 [Ailuropoda melanoleuca]
Giant panda	gene12582	LOC100464420	0.1245	1.31181	2.98689	up	PREDICTED: granzyme B-like [Ailuropoda melanoleuca]
Giant panda	gene12588	CBLN3	0	0.556118	4.98328	up	PREDICTED: cerebellin-3 [Ailuropoda melanoleuca]
Giant panda	gene12589	NYNRIN	0.622792	6.79497	3.01909	up	PREDICTED: LOW QUALITY PROTEIN: protein NYNRIN [Ailuropoda melanoleuca]
Giant panda	gene12596	LTB4R2	0.043377	1.43166	4.1439	up	PREDICTED: leukotriene B4 receptor 2 [Odobenus rosmarus divergens]
Giant panda	gene126	ERAL1	0.023923	0.935277	3.49315	up	PREDICTED: GTPase Era, mitochondrial [Ailuropoda melanoleuca]
Giant panda	gene12601	TGM1	0.173702	3.41201	3.45747	up	PREDICTED: protein-glutamine gamma-glutamyltransferase K [Ailuropoda melanoleuca]
Giant panda	gene12609	TM9SF1	0.005712	0.638571	3.55659	up	PREDICTED: transmembrane 9 superfamily member 1 [Ailuropoda melanoleuca]
Giant panda	gene12627	LOC100477651	0	3.88119	5.25891	up	PREDICTED: dehydrogenase/reductase SDR family member 2, mitochondrial-like isoform X1 [Ailuropoda melanoleuca]
Giant panda	gene12636	IL25	0.049348	2.80784	4.88065	up	PREDICTED: interleukin-25 isoform X2 [Ursus maritimus]
Giant panda	gene12637	EFS	0.1436	2.16623	2.75336	up	PREDICTED: embryonal Fyn-associated substrate isoform X4 [Ailuropoda melanoleuca]
Giant panda	gene12672	GBX2	0.338864	6.91345	3.71361	up	PREDICTED: homeobox protein GBX-2 [Mustela putorius furo]
Giant panda	gene12699	MAML1	2.80645	19.7405	3.30824	up	hypothetical protein PANDA_010026 [Ailuropoda melanoleuca]
Giant panda	gene12728	MFSD6L	0	0.506059	5.16831	up	PREDICTED: major facilitator superfamily domain-containing protein 6-like [Ailuropoda melanoleuca]
Giant panda	gene12739	ARHGEF15	0.267702	3.5424	3.4978	up	hypothetical protein PANDA_010059 [Ailuropoda melanoleuca]
Giant panda	gene12743	CTC1	1.02916	10.017	2.89852	up	hypothetical protein PANDA_010063 [Ailuropoda melanoleuca]
Giant panda	gene12747	AURKB	1.00539	7.61407	2.74188	up	PREDICTED: aurora kinase B isoform X2 [Ailuropoda melanoleuca]
Giant panda	gene12759	PER1	0.14234	1.46742	3.17921	up	PREDICTED: period circadian protein homolog 1 [Leptonychotes weddellii]
Giant panda	gene12768	ALOXE3	0.103554	9.28215	6.18241	up	PREDICTED: epidermis-type lipoxygenase 3 isoform X1 [Mustela putorius furo]
Giant panda	gene12769	ALOX12B	0.49288	9.36105	3.95761	up	PREDICTED: arachidonate 12-lipoxygenase, 12R-type [Ailuropoda melanoleuca]
Giant panda	gene12770	ALOX15B	0	1.18066	4.64226	up	hypothetical protein PANDA_010093 [Ailuropoda melanoleuca]
Giant panda	gene12771	GUCY2D	0.266359	4.32938	3.21679	up	PREDICTED: guanylyl cyclase GC-E-like [Odobenus rosmarus divergens]
Giant panda	gene12774	KCNAB3	0.008301	2.15956	6.15118	up	PREDICTED: LOW QUALITY PROTEIN: voltage-gated potassium channel subunit beta-3 [Ailuropoda melanoleuca]
Giant panda	gene12838	MC3R	0.012806	0.683976	4.3072	up	PREDICTED: melanocortin receptor 3 [Ailuropoda melanoleuca]
Giant panda	gene12840	CBLN4	0.218156	3.81248	3.01111	up	PREDICTED: cerebellin-4 [Ailuropoda melanoleuca]
Giant panda	gene12853	FICD	0.019478	0.517782	3.11291	up	hypothetical protein PANDA_010161 [Ailuropoda melanoleuca]
Giant panda	gene12857	TMEM119	0.223129	7.64024	4.6295	up	hypothetical protein PANDA_010165 [Ailuropoda melanoleuca]
Giant panda	gene12858	SELPLG	0.372958	8.15325	3.32875	up	PREDICTED: P-selectin glycoprotein ligand 1 [Ailuropoda melanoleuca]
Giant panda	gene12866	UNG	0.439039	3.20579	3.0343	up	PREDICTED: uracil-DNA glycosylase isoform X2 [Ailuropoda melanoleuca]
Giant panda	gene12887	RHO	0	1.07531	3.87292	up	PREDICTED: rhodopsin [Ailuropoda melanoleuca]
Giant panda	gene12918	ANKRD13D	0	1.80067	4.88916	up	PREDICTED: ankyrin repeat domain-containing protein 13D, partial [Felis catus]
Giant panda	gene12923	RAD9A	0	1.10507	4.52197	up	PREDICTED: cell cycle checkpoint control protein RAD9A isoform X2 [Ailuropoda melanoleuca]
Giant panda	gene12925	TBC1D10C	0	3.80057	5.81428	up	PREDICTED: carabin [Ailuropoda melanoleuca]
Giant panda	gene12930	GPR152	0.039683	2.35003	4.53133	up	hypothetical protein PANDA_010224 [Ailuropoda melanoleuca]
Giant panda	gene12931	CABP4	0.031822	0.985368	3.17776	up	PREDICTED: calcium-binding protein 4 isoform X2 [Ailuropoda melanoleuca]
Giant panda	gene12936	CABP2	0.142455	2.65502	3.89041	up	PREDICTED: calcium-binding protein 2 [Ailuropoda melanoleuca]
Giant panda	gene12937	LOC100466491	0.150198	5.25224	4.03715	up	PREDICTED: glutathione S-transferase P-like isoform X2 [Ailuropoda melanoleuca]
Giant panda	gene12951	LOC100473124	0.065916	1.719	3.43295	up	PREDICTED: uncharacterized protein C11orf24 homolog [Ursus maritimus]
Giant panda	gene12999	TMEM174	0	1.50553	3.62296	up	hypothetical protein PANDA_010271 [Ailuropoda melanoleuca]
Giant panda	gene13019	RGL3	0.093617	2.73648	4.42482	up	PREDICTED: LOW QUALITY PROTEIN: ral guanine nucleotide dissociation stimulator-like 3 [Ailuropoda melanoleuca]
Giant panda	gene13020	EPOR	0	0.99825	3.58344	up	PREDICTED: erythropoietin receptor [Ailuropoda melanoleuca]
Giant panda	gene13022	LOC100484522	0.00572	1.29915	3.6237	up	PREDICTED: lipid phosphate phosphatase-related protein type 2 isoform X1 [Ursus maritimus]
Giant panda	gene13034	LOC100465251	0.007441	0.705265	3.55165	up	PREDICTED: uncharacterized protein C19orf52 homolog [Ailuropoda melanoleuca]
Giant panda	gene13037	LOC100465504	0.133158	3.76838	4.07651	up	PREDICTED: protein HIDE1 isoform X1 [Ailuropoda melanoleuca]
Giant panda	gene13050	S1PR5	0.016333	1.74888	4.3115	up	PREDICTED: LOW QUALITY PROTEIN: sphingosine 1-phosphate receptor 5 [Ailuropoda melanoleuca]
Giant panda	gene13054	TYK2	0.575735	4.56825	2.63406	up	PREDICTED: non-receptor tyrosine-protein kinase TYK2 [Ailuropoda melanoleuca]
Giant panda	gene13059	ZGLP1	0.069802	1.13014	3.1161	up	PREDICTED: GATA-type zinc finger protein 1 [Ailuropoda melanoleuca]
Giant panda	gene13060	ICAM5	0.222356	1.38632	3.44921	up	hypothetical protein PANDA_010322 [Ailuropoda melanoleuca]
Giant panda	gene13064	S1PR2	0.022016	1.38664	4.5905	up	PREDICTED: sphingosine 1-phosphate receptor 2 [Ailuropoda melanoleuca]
Giant panda	gene13072	COL5A3	3.67666	55.6961	3.52257	up	hypothetical protein PANDA_010336 [Ailuropoda melanoleuca]
Giant panda	gene13076	FBXL12	0.160792	2.22244	3.16235	up	PREDICTED: F-box/LRR-repeat protein 12 [Ailuropoda melanoleuca]
Giant panda	gene13084	ARHGEF19	0.11835	1.92911	3.25666	up	PREDICTED: rho guanine nucleotide exchange factor 19 [Ailuropoda melanoleuca]
Giant panda	gene13086	FAM131C	0.095686	2.76616	3.65814	up	hypothetical protein PANDA_010348 [Ailuropoda melanoleuca]
Giant panda	gene13100	AGMAT	1.18663	23.8059	3.4157	up	PREDICTED: agmatinase, mitochondrial [Leptonychotes weddellii]
Giant panda	gene13103	LOC100480752	0.244788	3.41828	3.6711	up	hypothetical protein PANDA_010363 [Ailuropoda melanoleuca]
Giant panda	gene13109	LOC105238572	0	9.1139	7.09989	up	PREDICTED: kazrin isoform X1 [Capra hircus]
Giant panda	gene13140	FAM43A	0.034935	2.8537	3.8503	up	PREDICTED: protein FAM43A [Ailuropoda melanoleuca]
Giant panda	gene13169	CCDC142	0.001467	2.28162	5.14633	up	PREDICTED: coiled-coil domain-containing protein 142 [Leptonychotes weddellii]
Giant panda	gene13178	LOC100475158	2.00637	14.4298	2.94035	up	PREDICTED: retinol dehydrogenase 12-like [Ursus maritimus]
Giant panda	gene13233	LOC100464999	0.326008	4.00589	3.65501	up	PREDICTED: uncharacterized protein C2orf50 homolog [Ailuropoda melanoleuca]
Giant panda	gene13235	PQLC3	0.358649	6.60013	3.48742	up	PREDICTED: PQ-loop repeat-containing protein 3 isoform X1 [Ailuropoda melanoleuca]
Giant panda	gene13247	FBXO7	0.820632	9.40471	3.59436	up	hypothetical protein PANDA_010472 [Ailuropoda melanoleuca]
Giant panda	gene1328	TYRO3	0.297268	6.01775	3.05708	up	PREDICTED: tyrosine-protein kinase receptor TYRO3 [Ailuropoda melanoleuca]
Giant panda	gene13298	KRT80	0.062034	7.36051	3.89311	up	PREDICTED: LOW QUALITY PROTEIN: keratin, type II cytoskeletal 80 [Ursus maritimus]
Giant panda	gene13304	GRASP	0.737008	7.79235	3.10868	up	PREDICTED: general receptor for phosphoinositides 1-associated scaffold protein [Mustela putorius furo]
Giant panda	gene13306	ACVRL1	1.48369	10.0134	2.59323	up	PREDICTED: serine/threonine-protein kinase receptor R3 [Ailuropoda melanoleuca]
Giant panda	gene13351	LOC100467843	0	4.68371	5.62286	up	PREDICTED: ly-6/neurotoxin-like protein 1 [Ailuropoda melanoleuca]
Giant panda	gene13362	MROH5	1.5614	21.4374	3.97972	up	PREDICTED: LOW QUALITY PROTEIN: maestro heat-like repeat family member 5 [Ursus maritimus]
Giant panda	gene13448	LOC100464080	0	0.691563	3.69891	up	PREDICTED: taste receptor type 2 member 4 [Ailuropoda melanoleuca]
Giant panda	gene1349	ZFYVE19	0	5.14627	6.12076	up	PREDICTED: abscission/NoCut checkpoint regulator [Ursus maritimus]
Giant panda	gene13524	DRD1	0	0.101805	3.73543	up	PREDICTED: D(1A) dopamine receptor [Ailuropoda melanoleuca]
Giant panda	gene1353	RMDN3	0.689866	7.89696	2.96202	up	PREDICTED: regulator of microtubule dynamics protein 3 [Ailuropoda melanoleuca]
Giant panda	gene13548	HK3	0	9.68621	7.80999	up	PREDICTED: hexokinase-3 isoform X2 [Ailuropoda melanoleuca]
Giant panda	gene13608	CBX8	0.230127	2.81252	3.35413	up	PREDICTED: chromobox protein homolog 8 [Ailuropoda melanoleuca]
Giant panda	gene13625	AATK	0	2.39788	5.3792	up	hypothetical protein PANDA_010769 [Ailuropoda melanoleuca]
Giant panda	gene13631	SLC38A10	1.79054	10.1488	2.66805	up	hypothetical protein PANDA_010772 [Ailuropoda melanoleuca]
Giant panda	gene137	LOC100480397	0.057405	3.07463	4.95392	up	PREDICTED: uncharacterized serine/threonine-protein kinase SgK494-like [Panthera tigris altaica]
Giant panda	gene13711	LOC105238772	0.835397	9.10984	2.79752	up	PREDICTED: LOW QUALITY PROTEIN: CUB and sushi domain-containing protein 2 [Mustela putorius furo]
Giant panda	gene13725	TMEM54	0	1.91332	4.39073	up	hypothetical protein PANDA_010837 [Ailuropoda melanoleuca]
Giant panda	gene13727	FNDC5	0.006988	3.29819	5.79484	up	PREDICTED: fibronectin type III domain-containing protein 5 [Ursus maritimus]
Giant panda	gene13732	SYNC	0.101362	16.0693	5.74233	up	PREDICTED: syncoilin isoform X1 [Ursus maritimus]
Giant panda	gene13746	LCK	0.457232	8.36118	3.46641	up	PREDICTED: tyrosine-protein kinase Lck [Ailuropoda melanoleuca]
Giant panda	gene13747	FAM167B	0.058028	1.26455	3.78002	up	PREDICTED: LOW QUALITY PROTEIN: protein FAM167B [Ailuropoda melanoleuca]
Giant panda	gene13759	LOC100469431	0.037889	1.68101	4.63907	up	PREDICTED: olfactory receptor 18-like [Ursus maritimus]
Giant panda	gene13762	LOC100463831	0.175502	1.59209	3.21355	up	PREDICTED: olfactory receptor 7D2 [Ursus maritimus]
Giant panda	gene13763	LOC100469936	0.01848	0.937441	3.90122	up	PREDICTED: olfactory receptor 7D4-like [Ailuropoda melanoleuca]
Giant panda	gene13774	LOC100472436	0.321357	3.38647	3.0841	up	hypothetical protein PANDA_010869 [Ailuropoda melanoleuca]
Giant panda	gene13776	LOC100472940	0.124932	3.06465	3.6498	up	PREDICTED: olfactory receptor 7G2-like [Ailuropoda melanoleuca]
Giant panda	gene13778	LOC105238782	0.067601	0.85207	2.78733	up	PREDICTED: mucin-16 [Mustela putorius furo]
Giant panda	gene13804	FCER2	0.069888	2.20433	4.62384	up	PREDICTED: low affinity immunoglobulin epsilon Fc receptor isoform X1 [Pteropus alecto]
Giant panda	gene13807	LOC100468094	0.004784	1.48338	6.15668	up	PREDICTED: CD209 antigen isoform X1 [Ursus maritimus]
Giant panda	gene13808	EVI5L	0	2.37512	5.29606	up	hypothetical protein PANDA_010896 [Ailuropoda melanoleuca]
Giant panda	gene1383	ASAP3	1.40202	17.2824	3.5287	up	PREDICTED: LOW QUALITY PROTEIN: arf-GAP with SH3 domain, ANK repeat and PH domain-containing protein 3 [Mustela putorius furo]
Giant panda	gene1387	LOC100476280	0.320255	3.34995	2.70217	up	PREDICTED: elongation factor 1-alpha, somatic form-like [Ailuropoda melanoleuca]
Giant panda	gene1398	MYOM3	0.788803	11.3816	3.76259	up	PREDICTED: myomesin-3 [Ursus maritimus]
Giant panda	gene1400	IFNLR1	0.315423	6.86793	3.38181	up	hypothetical protein PANDA_001110 [Ailuropoda melanoleuca]
Giant panda	gene14029	LRRC24	0	0.257489	4.64226	up	PREDICTED: leucine-rich repeat-containing protein 24 [Odobenus rosmarus divergens]
Giant panda	gene14040	SLC39A4	0.014266	0.796686	3.89112	up	PREDICTED: zinc transporter ZIP4 [Leptonychotes weddellii]
Giant panda	gene14050	BOP1	0	1.60139	5.01334	up	PREDICTED: ribosome biogenesis protein BOP1 [Leptonychotes weddellii]
Giant panda	gene14069	EPPK1	0.014168	2.39627	2.72021	up	PREDICTED: epiplakin [Canis lupus familiaris]
Giant panda	gene14080	PYCRL	0.039632	1.67931	3.54388	up	PREDICTED: pyrroline-5-carboxylate reductase 3 isoform X2 [Ailuropoda melanoleuca]
Giant panda	gene14088	LOC105238871	0.051869	0.873575	3.42682	up	PREDICTED: keratin-associated protein 29-1-like [Odobenus rosmarus divergens]
Giant panda	gene14089	LOC100474721	0	0.58254	4.24635	up	PREDICTED: keratin-associated protein 16-1 [Ursus maritimus]
Giant panda	gene14092	KRT33B	0.055093	3.09146	4.41152	up	hypothetical protein PANDA_011115 [Ailuropoda melanoleuca]
Giant panda	gene14093	LOC100475484	0.28222	3.34273	2.92262	up	PREDICTED: keratin, type I cuticular Ha1-like [Ursus maritimus]
Giant panda	gene14099	KRT35	0	1.44637	4.54273	up	PREDICTED: keratin, type I cuticular Ha5 [Ailuropoda melanoleuca]
Giant panda	gene14100	KRT36	0	1.06299	3.96807	up	PREDICTED: keratin, type I cuticular Ha6 [Ailuropoda melanoleuca]
Giant panda	gene14104	KRT9	0.031764	1.29624	3.93673	up	PREDICTED: keratin, type I cytoskeletal 9 [Ailuropoda melanoleuca]
Giant panda	gene14108	LOC100477226	0	3.89065	6.63256	up	PREDICTED: keratin, type I cytoskeletal 42 [Ailuropoda melanoleuca]
Giant panda	gene14125	ZNF385C	0.272041	4.67628	4.14986	up	hypothetical protein PANDA_011146 [Ailuropoda melanoleuca]
Giant panda	gene14131	KCNH4	1.32416	18.231	3.63932	up	PREDICTED: potassium voltage-gated channel subfamily H member 4 [Ailuropoda melanoleuca]
Giant panda	gene14132	HCRT	0	1.83198	4.14139	up	PREDICTED: orexin [Leptonychotes weddellii]
Giant panda	gene14140	HSD17B1	1.20295	10.6733	3.02537	up	PREDICTED: estradiol 17-beta-dehydrogenase 1 isoform X5 [Mustela putorius furo]
Giant panda	gene14143	PSMC3IP	0.127702	1.4777	3.09163	up	PREDICTED: homologous-pairing protein 2 homolog isoform X1 [Ailuropoda melanoleuca]
Giant panda	gene14152	RAMP2	0.266032	3.88986	3.86561	up	PREDICTED: receptor activity-modifying protein 2, partial [Ursus maritimus]
Giant panda	gene14160	AOC3	0	0.605083	3.90534	up	PREDICTED: membrane primary amine oxidase [Ailuropoda melanoleuca]
Giant panda	gene14161	LOC100474468	0.012532	1.82129	4.60931	up	PREDICTED: membrane primary amine oxidase-like [Ursus maritimus]
Giant panda	gene1418	RHCE	0.936185	16.4891	4.1244	up	PREDICTED: blood group Rh(CE) polypeptide isoform X1 [Ailuropoda melanoleuca]
Giant panda	gene14231	LOC100473795	0.217887	1.3327	2.74729	up	hypothetical protein PANDA_011242 [Ailuropoda melanoleuca]
Giant panda	gene14243	LAG3	0.099683	1.70671	3.49614	up	PREDICTED: lymphocyte activation gene 3 protein [Ursus maritimus]
Giant panda	gene14249	ING4	0.597847	3.83454	3.22595	up	PREDICTED: inhibitor of growth protein 4 isoform X1 [Loxodonta africana]
Giant panda	gene14251	LPAR5	0.075855	7.14968	3.17598	up	PREDICTED: lysophosphatidic acid receptor 5 [Ailuropoda melanoleuca]
Giant panda	gene14273	NEUROD1	0	0.322548	3.58344	up	PREDICTED: neurogenic differentiation factor 1 [Ailuropoda melanoleuca]
Giant panda	gene14284	PCED1B	0.357858	3.90417	2.70932	up	PREDICTED: PC-esterase domain-containing protein 1B [Ailuropoda melanoleuca]
Giant panda	gene1431	TRIM63	0.317402	3.74266	3.24889	up	hypothetical protein PANDA_001138 [Ailuropoda melanoleuca]
Giant panda	gene14312	CRY2	0.998921	23.8818	2.98759	up	PREDICTED: cryptochrome-2, partial [Ailuropoda melanoleuca]
Giant panda	gene14313	SLC35C1	0.142147	2.86275	3.80269	up	PREDICTED: GDP-fucose transporter 1 [Odobenus rosmarus divergens]
Giant panda	gene14341	NR2E3	0	0.418744	4.36765	up	PREDICTED: photoreceptor-specific nuclear receptor [Ailuropoda melanoleuca]
Giant panda	gene1437	CATSPER4	0.414136	6.79842	3.30427	up	PREDICTED: cation channel sperm-associated protein 4 [Ailuropoda melanoleuca]
Giant panda	gene14402	PRPH	0.13696	1.03197	2.63806	up	PREDICTED: peripherin isoform X2 [Ailuropoda melanoleuca]
Giant panda	gene14411	PRPF40B	0.518861	23.5262	3.4459	up	PREDICTED: pre-mRNA-processing factor 40 homolog B isoform X2 [Ailuropoda melanoleuca]
Giant panda	gene14445	LOC100478421	0.655174	4.60895	2.82444	up	PREDICTED: F-box only protein 27 isoform X1 [Mustela putorius furo]
Giant panda	gene14469	ZCCHC24	1.10064	16.5046	3.16604	up	PREDICTED: zinc finger CCHC domain-containing protein 24, partial [Ailuropoda melanoleuca]
Giant panda	gene14475	SFTPD	0.030626	2.92447	4.88065	up	PREDICTED: pulmonary surfactant-associated protein D [Ailuropoda melanoleuca]
Giant panda	gene14518	PDE9A	2.85159	14.976	2.96158	up	PREDICTED: high affinity cGMP-specific 3&apos;,5&apos;-cyclic phosphodiesterase 9A [Odobenus rosmarus divergens]
Giant panda	gene14554	GPC1	0.024732	3.77974	4.48617	up	PREDICTED: glypican-1, partial [Ailuropoda melanoleuca]
Giant panda	gene14558	LOC100478335	0	0.496411	3.5428	up	PREDICTED: olfactory receptor 6B2-like [Ailuropoda melanoleuca]
Giant panda	gene14559	LOC100477154	0.12235	1.47463	3.22519	up	PREDICTED: olfactory receptor 6B2 [Ailuropoda melanoleuca]
Giant panda	gene14566	TRIM46	0.28248	5.29216	3.53515	up	PREDICTED: tripartite motif-containing protein 46 isoform X1 [Canis lupus familiaris]
Giant panda	gene14568	DPM3	0	0.42563	3.87292	up	hypothetical protein PANDA_011512 [Ailuropoda melanoleuca]
Giant panda	gene14571	EFNA3	0	2.29391	5.04278	up	hypothetical protein PANDA_011515 [Ailuropoda melanoleuca]
Giant panda	gene14572	EFNA4	0	2.66165	4.85638	up	PREDICTED: ephrin-A4 [Odobenus rosmarus divergens]
Giant panda	gene14575	DCST2	0.008678	0.58297	3.97944	up	PREDICTED: LOW QUALITY PROTEIN: DC-STAMP domain-containing protein 2 [Ailuropoda melanoleuca]
Giant panda	gene14586	KCNN3	1.48085	19.2242	2.80308	up	PREDICTED: small conductance calcium-activated potassium channel protein 3 isoform X1 [Ailuropoda melanoleuca]
Giant panda	gene14596	IL6R	0	6.49885	6.12076	up	PREDICTED: LOW QUALITY PROTEIN: interleukin-6 receptor subunit alpha [Ursus maritimus]
Giant panda	gene14599	ATP8B2	0.29762	3.08368	2.77969	up	PREDICTED: probable phospholipid-transporting ATPase ID isoform X2 [Mustela putorius furo]
Giant panda	gene14600	AQP10	0.188438	3.3552	3.09178	up	PREDICTED: aquaporin-10 [Ailuropoda melanoleuca]
Giant panda	gene14606	LOC105239006	0.135248	3.68209	3.56718	up	PREDICTED: tropomyosin alpha-3 chain-like [Ursus maritimus]
Giant panda	gene14620	NPR1	0.459242	5.92661	2.89955	up	PREDICTED: atrial natriuretic peptide receptor 1 [Odobenus rosmarus divergens]
Giant panda	gene14629	S100A2	0.004679	2.35048	5.80723	up	PREDICTED: protein S100-A2 isoform X1 [Ursus maritimus]
Giant panda	gene1464	SYTL1	0.069202	2.85879	3.20912	up	PREDICTED: synaptotagmin-like protein 1 isoform 1 [Odobenus rosmarus divergens]
Giant panda	gene1465	MAP3K6	0.035865	3.64634	4.03067	up	hypothetical protein PANDA_001171 [Ailuropoda melanoleuca]
Giant panda	gene14661	AKAP14	0.095203	4.20916	3.71479	up	PREDICTED: A-kinase anchor protein 14 [Ursus maritimus]
Giant panda	gene14665	LOC105239016	0	2.33309	4.64226	up	#N/A
Giant panda	gene1468	GPR3	0.110173	1.44578	3.42918	up	PREDICTED: G-protein coupled receptor 3 [Ailuropoda melanoleuca]
Giant panda	gene14704	TEX13B	0.397153	4.2132	3.89193	up	PREDICTED: LOW QUALITY PROTEIN: testis-expressed sequence 13B protein [Leptonychotes weddellii]
Giant panda	gene1471	AHDC1	0.187111	9.59925	4.96826	up	PREDICTED: AT-hook DNA-binding motif-containing protein 1 [Ailuropoda melanoleuca]
Giant panda	gene14777	CIITA	3.3818	27.4123	3.54968	up	PREDICTED: MHC class II transactivator isoform X3 [Mustela putorius furo]
Giant panda	gene14842	LRRC55	0.425774	3.29057	3.07371	up	hypothetical protein PANDA_011739 [Ailuropoda melanoleuca]
Giant panda	gene14845	TNKS1BP1	1.1868	11.2207	2.67701	up	PREDICTED: 182 kDa tankyrase-1-binding protein [Ailuropoda melanoleuca]
Giant panda	gene14850	SLC43A3	0.330008	3.72538	2.62033	up	PREDICTED: solute carrier family 43 member 3 [Ursus maritimus]
Giant panda	gene14859	YPEL4	0.046801	0.465575	3.12025	up	PREDICTED: protein yippee-like 4 isoform X2 [Canis lupus familiaris]
Giant panda	gene14865	BTBD18	0.025286	2.03567	4.52725	up	PREDICTED: BTB/POZ domain-containing protein 18 [Ailuropoda melanoleuca]
Giant panda	gene1488	SESN2	0.053251	5.34905	5.16105	up	PREDICTED: sestrin-2 isoform X1 [Ailuropoda melanoleuca]
Giant panda	gene14900	LOC100464752	0.078484	1.62397	3.55259	up	PREDICTED: LOW QUALITY PROTEIN: oocyte-specific histone RNA stem-loop-binding protein 2-like [Ursus maritimus]
Giant panda	gene14915	LOC105239088	0.551186	5.21932	2.62169	up	PREDICTED: LOW QUALITY PROTEIN: uncharacterized protein C1orf127 homolog [Ursus maritimus]
Giant panda	gene14923	UBIAD1	0.322668	4.71186	3.23882	up	PREDICTED: ubiA prenyltransferase domain-containing protein 1 [Ailuropoda melanoleuca]
Giant panda	gene14924	PTCHD2	0.403126	4.88086	3.00121	up	PREDICTED: patched domain-containing protein 2 [Ailuropoda melanoleuca]
Giant panda	gene14930	DRAXIN	0	2.42769	5.77096	up	PREDICTED: draxin [Ailuropoda melanoleuca]
Giant panda	gene14931	AGTRAP	0	2.04443	4.99839	up	PREDICTED: type-1 angiotensin II receptor-associated protein [Leptonychotes weddellii]
Giant panda	gene14946	TNFRSF8	1.39671	9.65736	2.87594	up	hypothetical protein PANDA_011826 [Ailuropoda melanoleuca]
Giant panda	gene14951	CRYBB3	0.048853	0.625393	2.91541	up	PREDICTED: beta-crystallin B3 [Ailuropoda melanoleuca]
Giant panda	gene14952	CRYBB2	0.305725	2.15162	2.66632	up	PREDICTED: beta-crystallin B2 [Ursus maritimus]
Giant panda	gene14963	TPST2	0.461684	5.78738	3.01261	up	PREDICTED: protein-tyrosine sulfotransferase 2 [Odobenus rosmarus divergens]
Giant panda	gene14964	CRYBB1	0.327993	4.22808	3.1203	up	PREDICTED: LOW QUALITY PROTEIN: beta-crystallin B1 [Ursus maritimus]
Giant panda	gene14972	EBF3	4.91483	31.8775	3.24694	up	PREDICTED: LOW QUALITY PROTEIN: transcription factor COE3 isoform X1 [Bos taurus]
Giant panda	gene1500	OPRD1	1.54591	26.2847	3.72626	up	hypothetical protein PANDA_001209 [Ailuropoda melanoleuca]
Giant panda	gene1506	CTU2	0.084532	5.78757	4.13754	up	PREDICTED: cytoplasmic tRNA 2-thiolation protein 2 isoform X4 [Ailuropoda melanoleuca]
Giant panda	gene1508	SNAI3	0	1.11022	3.90534	up	PREDICTED: zinc finger protein SNAI3 [Ailuropoda melanoleuca]
Giant panda	gene15091	WNT7B	0.476671	7.35958	2.86371	up	PREDICTED: protein Wnt-7b isoformX1 [Canis lupus familiaris]
Giant panda	gene15115	SFTPB	0.389532	5.70975	3.509	up	hypothetical protein PANDA_011953 [Ailuropoda melanoleuca]
Giant panda	gene15135	TLX3	0.031678	1.78382	3.84609	up	PREDICTED: T-cell leukemia homeobox protein 3 [Mustela putorius furo]
Giant panda	gene1516	ZNF469	0	0.038942	4.02819	up	PREDICTED: LOW QUALITY PROTEIN: zinc finger protein 469 [Ailuropoda melanoleuca]
Giant panda	gene1518	CA5A	0.492201	5.61714	2.82368	up	PREDICTED: carbonic anhydrase 5A, mitochondrial [Ursus maritimus]
Giant panda	gene15188	FAM118A	0.380095	6.20375	2.66906	up	PREDICTED: protein FAM118A isoform X4 [Ursus maritimus]
Giant panda	gene15189	UPK3A	0.05712	1.7669	3.65405	up	PREDICTED: uroplakin-3a isoform X1 [Ursus maritimus]
Giant panda	gene15194	PHF21B	1.24194	24.066	4.25442	up	PREDICTED: PHD finger protein 21B [Ailuropoda melanoleuca]
Giant panda	gene15195	ARHGAP8	1.85427	23.9034	3.26784	up	PREDICTED: rho GTPase-activating protein 8-like isoform X2 [Mustela putorius furo]
Giant panda	gene15198	KIAA1644	4.72731	17.0044	2.81705	up	PREDICTED: uncharacterized protein KIAA1644 homolog [Odobenus rosmarus divergens]
Giant panda	gene1521	JPH3	0.770486	18.2848	3.51258	up	PREDICTED: LOW QUALITY PROTEIN: junctophilin-3 [Ailuropoda melanoleuca]
Giant panda	gene1523	LOC105239349	0	1.68941	4.66137	up	PREDICTED: zinc finger CCHC domain-containing protein 2-like [Condylura cristata]
Giant panda	gene15302	CSK	0.200128	3.88125	3.38007	up	PREDICTED: tyrosine-protein kinase CSK [Ailuropoda melanoleuca]
Giant panda	gene15315	STRA6	0.949493	6.15509	2.93276	up	hypothetical protein PANDA_012104 [Ailuropoda melanoleuca]
Giant panda	gene15317	ISLR2	0.624459	6.35582	3.24773	up	PREDICTED: immunoglobulin superfamily containing leucine-rich repeat protein 2 [Leptonychotes weddellii]
Giant panda	gene15326	LOC100475981	0	4.17393	6.38494	up	PREDICTED: UPF0583 protein C15orf59 homolog [Ailuropoda melanoleuca]
Giant panda	gene15334	KIAA1024	0.003515	1.63437	4.06619	up	PREDICTED: UPF0258 protein KIAA1024 homolog [Ailuropoda melanoleuca]
Giant panda	gene15345	TBC1D2B	0.375586	5.87875	3.85226	up	PREDICTED: TBC1 domain family member 2B isoform X2 [Ursus maritimus]
Giant panda	gene1535	FOXF1	0.02823	0.774519	3.42225	up	hypothetical protein PANDA_001236 [Ailuropoda melanoleuca]
Giant panda	gene15391	SLC8A2	2.52516	27.6796	2.85816	up	PREDICTED: LOW QUALITY PROTEIN: sodium/calcium exchanger 2 [Ailuropoda melanoleuca]
Giant panda	gene15400	BBC3	0.003679	1.9822	5.16569	up	PREDICTED: bcl-2-binding component 3 [Odobenus rosmarus divergens]
Giant panda	gene15403	TMEM160	0	1.70083	5.53235	up	hypothetical protein PANDA_012171 [Ailuropoda melanoleuca]
Giant panda	gene15404	NPAS1	0	1.92421	4.68023	up	PREDICTED: neuronal PAS domain-containing protein 1 isoform X1 [Leptonychotes weddellii]
Giant panda	gene15414	PTGIR	0.040974	1.44352	3.99338	up	PREDICTED: LOW QUALITY PROTEIN: prostacyclin receptor [Ailuropoda melanoleuca]
Giant panda	gene1542	LOC105239289	0.125751	4.5519	4.89822	up	PREDICTED: uncharacterized protein C16orf74 isoform X1 [Canis lupus familiaris]
Giant panda	gene15438	MYCN	0	1.99716	5.83126	up	PREDICTED: LOW QUALITY PROTEIN: N-myc proto-oncogene protein [Ursus maritimus]
Giant panda	gene15502	PAX1	0.187788	5.23431	3.27367	up	PREDICTED: paired box protein Pax-1 [Leptonychotes weddellii]
Giant panda	gene15507	MFAP4	0	0.353205	4.52197	up	PREDICTED: microfibril-associated glycoprotein 4 [Ailuropoda melanoleuca]
Giant panda	gene15512	SLC5A10	0.125844	4.57151	4.32951	up	PREDICTED: sodium/glucose cotransporter 5 isoform 1 [Odobenus rosmarus divergens]
Giant panda	gene15520	LLGL1	0	0.858946	4.96802	up	PREDICTED: LOW QUALITY PROTEIN: lethal(2) giant larvae protein homolog 1 [Ailuropoda melanoleuca]
Giant panda	gene15522	MYO15A	2.15736	18.0378	3.30267	up	hypothetical protein PANDA_012269 [Ailuropoda melanoleuca]
Giant panda	gene1553	KLHL36	0.276226	4.14004	2.85897	up	PREDICTED: kelch-like protein 36 [Ailuropoda melanoleuca]
Giant panda	gene15534	PDCD1	0	2.58953	5.79711	up	PREDICTED: programmed cell death protein 1 isoform X1 [Ailuropoda melanoleuca]
Giant panda	gene15535	NEU4	0	1.39847	4.0859	up	PREDICTED: sialidase-4 [Leptonychotes weddellii]
Giant panda	gene15554	LOC100482364	0.204523	7.81966	4.49802	up	PREDICTED: rootletin-like [Mustela putorius furo]
Giant panda	gene15558	LOC100482859	0.105287	1.62335	3.00836	up	hypothetical protein PANDA_012302 [Ailuropoda melanoleuca]
Giant panda	gene1558	VSTM2B	0	1.08191	3.5428	up	PREDICTED: V-set and transmembrane domain-containing protein 2B isoform X2 [Sus scrofa]
Giant panda	gene15602	PUS1	0.018476	1.52457	3.57836	up	PREDICTED: tRNA pseudouridine synthase A, mitochondrial, partial [Ursus maritimus]
Giant panda	gene15603	ULK1	0	1.61245	4.16836	up	hypothetical protein PANDA_012339 [Ailuropoda melanoleuca]
Giant panda	gene15604	MMP17	0.049031	4.96933	5.19397	up	PREDICTED: matrix metalloproteinase-17 [Odobenus rosmarus divergens]
Giant panda	gene15614	IGFBP3	0	0.45479	3.69891	up	hypothetical protein PANDA_012349 [Ailuropoda melanoleuca]
Giant panda	gene15615	IGFBP1	0.069885	1.62618	3.45298	up	PREDICTED: insulin-like growth factor-binding protein 1 [Ailuropoda melanoleuca]
Giant panda	gene15644	SMPD3	0	1.54691	4.43582	up	PREDICTED: sphingomyelin phosphodiesterase 3 [Ailuropoda melanoleuca]
Giant panda	gene15648	PLA2G15	0.616296	4.39949	2.76523	up	PREDICTED: group XV phospholipase A2 [Ailuropoda melanoleuca]
Giant panda	gene15679	KRT84	0.037132	3.45956	4.5403	up	PREDICTED: keratin, type II cuticular Hb4 [Ailuropoda melanoleuca]
Giant panda	gene15680	KRT82	0.37217	3.56176	3.31265	up	PREDICTED: keratin, type II cuticular Hb2 [Ailuropoda melanoleuca]
Giant panda	gene15682	LOC105234331	0	1.00364	3.90534	up	PREDICTED: keratin, type II cytoskeletal 75 [Mustela putorius furo]
Giant panda	gene15683	LOC100464345	0.964989	7.63187	2.78434	up	PREDICTED: keratin, type II cytoskeletal 6A isoform X2 [Ursus maritimus]
Giant panda	gene15685	LOC100464843	0.135999	1.8946	3.07419	up	PREDICTED: keratin, type II cytoskeletal 5 isoform 1 [Odobenus rosmarus divergens]
Giant panda	gene15690	KRT73	0.280777	2.12453	2.72517	up	PREDICTED: keratin, type II cytoskeletal 73 [Ailuropoda melanoleuca]
Giant panda	gene15695	LOC100471946	0	3.18858	5.68019	up	PREDICTED: keratin, type II cytoskeletal 3-like [Mustela putorius furo]
Giant panda	gene15696	LOC100472193	0.124737	6.11071	5.12456	up	PREDICTED: LOW QUALITY PROTEIN: keratin, type II cytoskeletal 2 oral-like [Ursus maritimus]
Giant panda	gene157	NOS2	0.524794	5.71133	2.86233	up	PREDICTED: LOW QUALITY PROTEIN: nitric oxide synthase, inducible [Odobenus rosmarus divergens]
Giant panda	gene15712	ITGB7	0.28291	8.65966	4.3854	up	hypothetical protein PANDA_012435 [Ailuropoda melanoleuca]
Giant panda	gene15740	DRD5	0.032367	1.58959	3.89193	up	hypothetical protein PANDA_012455 [Ailuropoda melanoleuca]
Giant panda	gene1576	LRRC4	0.104768	1.21355	3.32623	up	PREDICTED: leucine-rich repeat-containing protein 4 [Canis lupus familiaris]
Giant panda	gene15828	PNPLA5	1.01284	12.304	3.45654	up	PREDICTED: patatin-like phospholipase domain-containing protein 5 [Ailuropoda melanoleuca]
Giant panda	gene15833	MPPED1	2.51185	22.5676	2.81276	up	PREDICTED: metallophosphoesterase domain-containing protein 1 [Ailuropoda melanoleuca]
Giant panda	gene15835	SCUBE1	4.69198	31.2033	2.75469	up	PREDICTED: signal peptide, CUB and EGF-like domain-containing protein 1 [Ursus maritimus]
Giant panda	gene15935	HOXC13	0.081386	5.4386	4.6385	up	PREDICTED: homeobox protein Hox-C13 [Camelus bactrianus]
Giant panda	gene15936	HOXC12	0	0.925667	3.73543	up	PREDICTED: homeobox protein Hox-C12 [Ailuropoda melanoleuca]
Giant panda	gene15954	NFE2	0	0.156269	3.58344	up	PREDICTED: transcription factor NF-E2 45 kDa subunit isoform X2 [Ailuropoda melanoleuca]
Giant panda	gene16002	SSC4D	0.048003	2.4859	3.74063	up	PREDICTED: scavenger receptor cysteine-rich domain-containing group B protein [Odobenus rosmarus divergens]
Giant panda	gene16009	POR	3.23893	22.9796	2.69818	up	hypothetical protein PANDA_012660 [Ailuropoda melanoleuca]
Giant panda	gene16013	HIP1	3.77925	37.7824	2.84927	up	PREDICTED: LOW QUALITY PROTEIN: huntingtin-interacting protein 1 [Ailuropoda melanoleuca]
Giant panda	gene16019	FZD9	0	1.54642	3.73543	up	PREDICTED: frizzled-9 [Canis lupus familiaris]
Giant panda	gene16028	VPS37D	0.049936	1.77514	3.77847	up	PREDICTED: vacuolar protein sorting-associated protein 37D [Ursus maritimus]
Giant panda	gene16061	ODF3L2	0.37613	11.8381	4.58651	up	PREDICTED: outer dense fiber protein 3-like protein 2 [Ailuropoda melanoleuca]
Giant panda	gene16063	TPGS1	0.010413	1.70127	4.02223	up	hypothetical protein PANDA_012705 [Ailuropoda melanoleuca]
Giant panda	gene16078	LOC105234312	0	1.65074	4.32035	up	PREDICTED: LOW QUALITY PROTEIN: neutrophil elastase [Leptonychotes weddellii]
Giant panda	gene16083	ARID3A	0.320168	3.82067	2.86726	up	PREDICTED: AT-rich interactive domain-containing protein 3A [Leptonychotes weddellii]
Giant panda	gene16101	EFNA2	0.103354	2.31509	3.03377	up	PREDICTED: ephrin-A2 [Ailuropoda melanoleuca]
Giant panda	gene16106	NDUFS7	0	1.56855	4.27144	up	PREDICTED: NADH dehydrogenase [ubiquinone] iron-sulfur protein 7, mitochondrial isoform X1 [Ursus maritimus]
Giant panda	gene16114	ADAMTSL5	0.024302	1.62019	3.60168	up	hypothetical protein PANDA_012753 [Ailuropoda melanoleuca]
Giant panda	gene16120	TCF3	0.804521	12.2516	3.44864	up	PREDICTED: LOW QUALITY PROTEIN: transcription factor E2-alpha [Ailuropoda melanoleuca]
Giant panda	gene16134	ZNF554	0.378302	5.29309	4.07996	up	PREDICTED: zinc finger protein 554 [Ursus maritimus]
Giant panda	gene16147	TLE2	1.35869	15.0146	3.67855	up	PREDICTED: amino-terminal enhancer of split-like isoform X8 [Mustela putorius furo]
Giant panda	gene16161	MFSD12	0.02909	4.32959	3.98883	up	PREDICTED: major facilitator superfamily domain-containing protein 12, partial [Leptonychotes weddellii]
Giant panda	gene16163	GIPC3	0.236201	4.17685	3.81806	up	PREDICTED: PDZ domain-containing protein GIPC3 [Ailuropoda melanoleuca]
Giant panda	gene16164	TBXA2R	0	1.43231	4.24635	up	PREDICTED: thromboxane A2 receptor [Ailuropoda melanoleuca]
Giant panda	gene16166	CACTIN	0.300021	3.91686	2.80865	up	PREDICTED: cactin [Leptonychotes weddellii]
Giant panda	gene16174	ZFR2	0.10351	5.33437	3.85066	up	hypothetical protein PANDA_012802 [Ailuropoda melanoleuca]
Giant panda	gene16175	ATCAY	0.372902	5.66857	3.62253	up	PREDICTED: caytaxin [Leptonychotes weddellii]
Giant panda	gene16211	UNC45B	1.28396	13.3522	3.13323	up	PREDICTED: protein unc-45 homolog B [Odobenus rosmarus divergens]
Giant panda	gene16221	GAS2L2	0	1.04184	4.90528	up	PREDICTED: GAS2-like protein 2 [Ailuropoda melanoleuca]
Giant panda	gene16222	MMP28	1.54371	12.6717	3.04385	up	hypothetical protein PANDA_012844 [Ailuropoda melanoleuca]
Giant panda	gene16259	FAM179A	0.883871	10.1728	3.19671	up	PREDICTED: LOW QUALITY PROTEIN: protein FAM179A [Ursus maritimus]
Giant panda	gene16260	LOC100473134	0	0.354398	5.49023	up	PREDICTED: uncharacterized protein C2orf71 homolog [Ailuropoda melanoleuca]
Giant panda	gene16323	EXOSC5	0.573406	4.66981	2.62905	up	PREDICTED: exosome complex component RRP46 [Ailuropoda melanoleuca]
Giant panda	gene16325	B9D2	0.373369	2.29948	3.03182	up	PREDICTED: B9 domain-containing protein 2 [Ailuropoda melanoleuca]
Giant panda	gene16327	CCDC97	0.539816	4.65257	2.6312	up	PREDICTED: coiled-coil domain-containing protein 97 [Leptonychotes weddellii]
Giant panda	gene16330	LOC100470960	0	4.68957	7.17826	up	PREDICTED: cytochrome P450 2S1 [Ursus maritimus]
Giant panda	gene16331	LOC100464347	0	0.331349	4.11391	up	PREDICTED: cytochrome P450 2B11 [Ailuropoda melanoleuca]
Giant panda	gene16332	LOC100471209	0.05253	4.7386	3.89447	up	PREDICTED: cytochrome P450 2B4-like [Ailuropoda melanoleuca]
Giant panda	gene16336	LOC100465091	0.004371	0.255556	3.36322	up	PREDICTED: cytochrome P450 2A13 [Ailuropoda melanoleuca]
Giant panda	gene16342	SNRPA	0.766419	7.51601	3.39875	up	PREDICTED: U1 small nuclear ribonucleoprotein A [Canis lupus familiaris]
Giant panda	gene16344	ITPKC	0.199763	13.0217	3.29919	up	PREDICTED: inositol-trisphosphate 3-kinase C [Ailuropoda melanoleuca]
Giant panda	gene16345	ADCK4	0.4989	5.70962	2.70682	up	PREDICTED: aarF domain-containing protein kinase 4 isoform X1 [Ailuropoda melanoleuca]
Giant panda	gene16346	NUMBL	1.13816	5.30103	2.85163	up	PREDICTED: numb-like protein isoform X3 [Felis catus]
Giant panda	gene16348	SHKBP1	0.103652	1.72963	2.89487	up	PREDICTED: SH3KBP1-binding protein 1 [Mustela putorius furo]
Giant panda	gene16349	SPTBN4	5.03113	41.098	2.90716	up	PREDICTED: spectrin beta chain, non-erythrocytic 4 [Leptonychotes weddellii]
Giant panda	gene16352	SERTAD1	0.079997	2.11372	3.94731	up	PREDICTED: SERTA domain-containing protein 1 [Ailuropoda melanoleuca]
Giant panda	gene16353	PRX	0.102856	3.57513	4.38716	up	PREDICTED: periaxin [Odobenus rosmarus divergens]
Giant panda	gene16354	HIPK4	0.040568	2.36388	4.79277	up	PREDICTED: homeodomain-interacting protein kinase 4 [Ailuropoda melanoleuca]
Giant panda	gene16356	LOC100468513	0.735061	6.77542	3.29873	up	PREDICTED: uncharacterized protein C19orf47 homolog isoform X7 [Canis lupus familiaris]
Giant panda	gene16358	CNTD2	0.028582	1.57859	3.7359	up	PREDICTED: cyclin N-terminal domain-containing protein 2 isoform X4 [Mustela putorius furo]
Giant panda	gene16388	SAMD14	0.312684	5.13157	3.52162	up	PREDICTED: sterile alpha motif domain-containing protein 14 [Odobenus rosmarus divergens]
Giant panda	gene16391	ITGA3	2.06474	9.49388	2.63169	up	PREDICTED: integrin alpha-3 isoform 2 [Odobenus rosmarus divergens]
Giant panda	gene16392	DLX3	0	1.11376	4.64226	up	PREDICTED: homeobox protein DLX-3 [Ailuropoda melanoleuca]
Giant panda	gene16400	NXPH3	0	3.12209	5.62286	up	PREDICTED: neurexophilin-3 [Ailuropoda melanoleuca]
Giant panda	gene16442	ZNF775	0.525385	11.9586	3.61586	up	PREDICTED: zinc finger protein 775 [Leptonychotes weddellii]
Giant panda	gene16464	ZNF746	0.461011	7.33029	3.2541	up	hypothetical protein PANDA_013039 [Ailuropoda melanoleuca]
Giant panda	gene16560	RIN3	2.27529	24.0757	3.11857	up	PREDICTED: ras and Rab interactor 3 [Odobenus rosmarus divergens]
Giant panda	gene16567	BCL2L10	0	0.671873	3.87292	up	PREDICTED: bcl-2-like protein 10 isoform X3 [Mustela putorius furo]
Giant panda	gene16586	LOC100471779	0.33303	2.59474	2.74279	up	PREDICTED: taste receptor type 1 member 1 [Ursus maritimus]
Giant panda	gene16589	TNFRSF25	0	0.84816	3.73543	up	hypothetical protein PANDA_013131 [Ailuropoda melanoleuca]
Giant panda	gene16590	ESPN	1.0931	9.56059	2.58146	up	PREDICTED: espin [Ailuropoda melanoleuca]
Giant panda	gene16631	MANEAL	0	0.2433	4.14139	up	PREDICTED: glycoprotein endo-alpha-1,2-mannosidase-like protein [Ursus maritimus]
Giant panda	gene16640	BAMBI	0.377715	4.01649	2.65587	up	hypothetical protein PANDA_013173 [Ailuropoda melanoleuca]
Giant panda	gene16692	KCNN4	0.170986	9.99562	4.99967	up	PREDICTED: intermediate conductance calcium-activated potassium channel protein 4 [Ailuropoda melanoleuca]
Giant panda	gene16707	ETHE1	2.19255	10.4926	2.93825	up	PREDICTED: persulfide dioxygenase ETHE1, mitochondrial [Ailuropoda melanoleuca]
Giant panda	gene16708	PHLDB3	0.760705	5.12364	2.75051	up	PREDICTED: pleckstrin homology-like domain family B member 3 isoform X2 [Ailuropoda melanoleuca]
Giant panda	gene16709	LYPD3	0	1.00703	4.41345	up	PREDICTED: ly6/PLAUR domain-containing protein 3 [Ailuropoda melanoleuca]
Giant panda	gene16715	CEACAM3	0.388933	6.76567	3.43074	up	carcinoembryonic antigen-related cell adhesion molecule 25 isoform 1S [Canis lupus familiaris]
Giant panda	gene16721	ARHGEF1	0.16259	1.44751	2.77098	up	PREDICTED: rho guanine nucleotide exchange factor 1 isoform X1 [Mustela putorius furo]
Giant panda	gene16722	LOC100477339	0.016007	5.88653	6.46433	up	PREDICTED: ETS domain-containing transcription factor ERF-like [Ursus maritimus]
Giant panda	gene16729	ZNF526	0.065668	3.90776	4.48058	up	PREDICTED: zinc finger protein 526 [Odobenus rosmarus divergens]
Giant panda	gene16734	PRR19	0.039779	0.970084	3.21355	up	PREDICTED: proline-rich protein 19 [Ailuropoda melanoleuca]
Giant panda	gene16735	TMEM145	0	1.77929	4.6229	up	PREDICTED: transmembrane protein 145 [Oryctolagus cuniculus]
Giant panda	gene16744	MATN1	0.029904	1.76644	3.90122	up	PREDICTED: cartilage matrix protein [Ailuropoda melanoleuca]
Giant panda	gene16746	SDC3	0	2.22311	4.39073	up	hypothetical protein PANDA_013250 [Ailuropoda melanoleuca]
Giant panda	gene16755	LOC100480863	0.232426	2.0445	2.76391	up	PREDICTED: ornithine decarboxylase-like [Ursus maritimus]
Giant panda	gene16758	TINAGL1	0.122671	3.68865	3.73317	up	PREDICTED: tubulointerstitial nephritis antigen-like [Ursus maritimus]
Giant panda	gene16764	SPOCD1	1.49448	7.76066	3.01073	up	PREDICTED: SPOC domain-containing protein 1 [Odobenus rosmarus divergens]
Giant panda	gene16772	PANX3	0.306495	1.83917	2.69991	up	PREDICTED: pannexin-3 [Ailuropoda melanoleuca]
Giant panda	gene16809	PADI1	1.11873	12.7502	4.12363	up	PREDICTED: LOW QUALITY PROTEIN: protein-arginine deiminase type-1 [Ailuropoda melanoleuca]
Giant panda	gene16811	PADI4	1.31263	8.74176	2.59199	up	hypothetical protein PANDA_013304 [Ailuropoda melanoleuca]
Giant panda	gene16829	GCK	1.2682	6.9427	2.78641	up	PREDICTED: glucokinase [Ailuropoda melanoleuca]
Giant panda	gene16844	MYO1G	0.062202	2.20445	3.85831	up	PREDICTED: unconventional myosin-Ig [Odobenus rosmarus divergens]
Giant panda	gene16883	LOC100465603	0.043922	1.30302	3.33736	up	PREDICTED: transmembrane emp24 domain-containing protein 9-like [Ailuropoda melanoleuca]
Giant panda	gene16907	TMEM164	7.53412	71.0401	2.84014	up	PREDICTED: transmembrane protein 164 isoform X1 [Ailuropoda melanoleuca]
Giant panda	gene17044	LOC100471781	0.122073	1.30039	3.30938	up	PREDICTED: cationic trypsin [Ailuropoda melanoleuca]
Giant panda	gene17080	LOC105239738	0.047836	2.07883	4.3209	up	PREDICTED: uncharacterized protein LOC101679247 [Mustela putorius furo]
Giant panda	gene17084	LOC100480363	0	0.797466	4.88916	up	PREDICTED: olfactory receptor-like protein OLF3 [Ailuropoda melanoleuca]
Giant panda	gene17123	NPTX2	0.014371	2.65142	4.82229	up	PREDICTED: LOW QUALITY PROTEIN: neuronal pentraxin-2 [Ailuropoda melanoleuca]
Giant panda	gene17164	PPM1N	0.167269	2.6279	2.61472	up	PREDICTED: probable protein phosphatase 1N [Felis catus]
Giant panda	gene17165	RTN2	0.176541	4.94148	4.55171	up	PREDICTED: reticulon-2 isoform X2 [Ailuropoda melanoleuca]
Giant panda	gene17168	ERCC1	0.060151	4.64896	4.58282	up	PREDICTED: DNA excision repair protein ERCC-1 [Ursus maritimus]
Giant panda	gene17170	PPP1R13L	0.709507	5.18001	2.61472	up	PREDICTED: LOW QUALITY PROTEIN: relA-associated inhibitor [Ailuropoda melanoleuca]
Giant panda	gene17171	ERCC2	0.027344	1.87554	4.0803	up	PREDICTED: TFIIH basal transcription factor complex helicase XPD subunit isoform X1 [Mustela putorius furo]
Giant panda	gene17175	EXOC3L2	0.516802	6.7807	2.77096	up	PREDICTED: exocyst complex component 3-like protein 2 [Mustela putorius furo]
Giant panda	gene17177	NKPD1	0	0.590965	3.93705	up	PREDICTED: NTPase KAP family P-loop domain-containing protein 1 isoform X5 [Mustela putorius furo]
Giant panda	gene17187	TOMM40	0.123545	2.97935	2.86094	up	PREDICTED: mitochondrial import receptor subunit TOM40 homolog [Ailuropoda melanoleuca]
Giant panda	gene17188	PVRL2	2.26953	16.6425	2.61989	up	PREDICTED: nectin-2 isoform X1 [Ailuropoda melanoleuca]
Giant panda	gene17195	PVR	0	4.01393	6.33821	up	PREDICTED: poliovirus receptor [Ursus maritimus]
Giant panda	gene17197	IGSF23	0	0.520417	4.99839	up	PREDICTED: immunoglobulin superfamily member 23 isoform X2 [Ursus maritimus]
Giant panda	gene17202	ZNF285	0.104491	6.61296	4.23131	up	hypothetical protein PANDA_013620 [Ailuropoda melanoleuca]
Giant panda	gene17342	FAM69C	0.150187	6.94794	4.75616	up	PREDICTED: protein FAM69C, partial [Odobenus rosmarus divergens]
Giant panda	gene17365	CEL	0.008251	0.883916	3.46289	up	hypothetical protein PANDA_013747 [Ailuropoda melanoleuca]
Giant panda	gene17378	MORN1	0.737934	6.15683	3.42865	up	hypothetical protein PANDA_013758 [Ailuropoda melanoleuca]
Giant panda	gene17379	SKI	1.41941	15.9199	2.7966	up	PREDICTED: ski oncogene [Odobenus rosmarus divergens]
Giant panda	gene17414	MFSD7	0.079809	2.20533	4.08755	up	PREDICTED: major facilitator superfamily domain-containing protein 7 isoform X1 [Ailuropoda melanoleuca]
Giant panda	gene17436	FAM53A	0.056797	1.567	3.25492	up	PREDICTED: protein FAM53A [Odobenus rosmarus divergens]
Giant panda	gene17438	TMEM129	0	1.10287	4.64226	up	PREDICTED: E3 ubiquitin-protein ligase TM129 [Ailuropoda melanoleuca]
Giant panda	gene17445	GLTPD2	0	0.813924	4.87286	up	PREDICTED: glycolipid transfer protein domain-containing protein 2 [Odobenus rosmarus divergens]
Giant panda	gene17446	VMO1	0	0.200404	4.54273	up	PREDICTED: vitelline membrane outer layer protein 1 homolog [Ailuropoda melanoleuca]
Giant panda	gene17454	PELP1	0.076229	1.65268	3.03377	up	PREDICTED: proline-, glutamic acid- and leucine-rich protein 1 [Balaenoptera acutorostrata scammoni]
Giant panda	gene17456	ALOX15	0	0.59769	3.58344	up	hypothetical protein PANDA_013826 [Ailuropoda melanoleuca]
Giant panda	gene17462	SLC16A13	0	0.200621	3.66143	up	hypothetical protein PANDA_013833 [Ailuropoda melanoleuca]
Giant panda	gene17465	CLEC10A	0	2.7853	4.6229	up	PREDICTED: C-type lectin domain family 10 member A [Odobenus rosmarus divergens]
Giant panda	gene17466	ASGR2	1.57079	17.3111	3.28114	up	PREDICTED: asialoglycoprotein receptor 2 isoform 1 [Odobenus rosmarus divergens]
Giant panda	gene17468	DLG4	1.51159	9.74739	3.09288	up	PREDICTED: disks large homolog 4 isoform X2 [Galeopterus variegatus]
Giant panda	gene17470	DVL2	0.154885	2.63031	3.4159	up	PREDICTED: LOW QUALITY PROTEIN: segment polarity protein dishevelled homolog DVL-2 [Ailuropoda melanoleuca]
Giant panda	gene17493	LOC105239859	0.093072	1.62823	3.15513	up	PREDICTED: uncharacterized protein LOC103660472 [Ursus maritimus]
Giant panda	gene17500	TNFSF12	0.782945	4.44176	2.82403	up	PREDICTED: tumor necrosis factor ligand superfamily member 12 [Leptonychotes weddellii]
Giant panda	gene17559	BTBD16	1.11427	16.7269	3.3963	up	PREDICTED: BTB/POZ domain-containing protein 16 isoform X2 [Ursus maritimus]
Giant panda	gene17579	ICAM2	0.253814	2.63982	2.65984	up	PREDICTED: intercellular adhesion molecule 2 isoform X1 [Ursus maritimus]
Giant panda	gene17626	GJA8	0.029307	0.75803	3.74411	up	PREDICTED: gap junction alpha-8 protein [Ailuropoda melanoleuca]
Giant panda	gene17640	ANKRD34A	0.017422	0.291111	3.38846	up	PREDICTED: LOW QUALITY PROTEIN: ankyrin repeat domain-containing protein 34A [Ailuropoda melanoleuca]
Giant panda	gene17643	HFE2	0.336853	4.59951	2.8674	up	PREDICTED: hemojuvelin isoform 1 [Odobenus rosmarus divergens]
Giant panda	gene17676	CD99L2	1.268	19.111	3.216	up	PREDICTED: CD99 antigen-like protein 2 [Odobenus rosmarus divergens]
Giant panda	gene17684	SEC14L5	1.19764	13.5311	3.07323	up	PREDICTED: SEC14-like protein 5 [Ailuropoda melanoleuca]
Giant panda	gene17692	ZNF500	0.060954	1.84523	2.90543	up	PREDICTED: zinc finger protein 500 [Ursus maritimus]
Giant panda	gene17705	GLIS2	0	0.087712	3.77105	up	PREDICTED: zinc finger protein GLIS2 [Canis lupus familiaris]
Giant panda	gene17836	POU4F3	0.044968	1.56944	4.3579	up	POU domain, class 4, transcription factor 3 [Bos taurus]
Giant panda	gene17878	LOC100484373	0.719109	6.26469	2.692	up	PREDICTED: zinc finger protein 211-like isoform X1 [Ursus maritimus]
Giant panda	gene17886	LOC100464176	0.869744	12.5688	3.47148	up	hypothetical protein PANDA_014160 [Ailuropoda melanoleuca]
Giant panda	gene17889	LOC100465176	0.624818	7.25819	3.55126	up	PREDICTED: LOW QUALITY PROTEIN: zinc finger protein 773-like [Ursus maritimus]
Giant panda	gene17908	LOC105239985	0.419849	13.5244	4.33717	up	PREDICTED: zinc finger protein 383-like [Ursus maritimus]
Giant panda	gene17947	ITGAM	2.19788	20.7431	3.00744	up	hypothetical protein PANDA_014199 [Ailuropoda melanoleuca]
Giant panda	gene17953	PRSS36	0.281087	5.30955	3.58337	up	PREDICTED: polyserase-2 [Leptonychotes weddellii]
Giant panda	gene17954	PRSS8	0.040561	3.80277	4.58398	up	PREDICTED: prostasin [Ailuropoda melanoleuca]
Giant panda	gene17970	BCL7C	1.01736	6.47422	2.57441	up	PREDICTED: B-cell CLL/lymphoma 7 protein family member C isoform 2 [Odobenus rosmarus divergens]
Giant panda	gene17979	LOC105240003	0.207496	2.81514	3.4417	up	PREDICTED: LOW QUALITY PROTEIN: homeobox protein Hox-B4 [Orycteropus afer afer]
Giant panda	gene18002	LOC100480697	0.294903	1.7673	3.38284	up	PREDICTED: transmembrane protein C16orf54 homolog [Leptonychotes weddellii]
Giant panda	gene18008	LOC100468269	0.016261	0.779022	3.68783	up	hypothetical protein PANDA_014246 [Ailuropoda melanoleuca]
Giant panda	gene18010	PTPRN	0.790895	19.2387	2.87078	up	PREDICTED: LOW QUALITY PROTEIN: protein tyrosine phosphatase, receptor type, N [Canis lupus familiaris]
Giant panda	gene18011	RESP18	0.272728	5.63011	3.60942	up	PREDICTED: regulated endocrine-specific protein 18 [Ursus maritimus]
Giant panda	gene18017	ASIC4	0.934717	15.6268	3.45032	up	PREDICTED: LOW QUALITY PROTEIN: acid-sensing ion channel 4 [Mustela putorius furo]
Giant panda	gene18024	STK11IP	0.399621	3.45941	2.65803	up	hypothetical protein PANDA_014261 [Ailuropoda melanoleuca]
Giant panda	gene18089	FAM150B	0.134456	2.90592	3.76036	up	PREDICTED: protein FAM150B isoform X2 [Ailuropoda melanoleuca]
Giant panda	gene18165	LOC100477240	1.69169	12.8152	2.70141	up	PREDICTED: olfactory receptor 1F1-like [Ursus maritimus]
Giant panda	gene18166	LOC100477491	0.055451	0.648521	2.95538	up	PREDICTED: olfactory receptor 1F1-like [Ailuropoda melanoleuca]
Giant panda	gene18169	MEFV	0.935828	7.23505	3.61689	up	hypothetical protein PANDA_014373 [Ailuropoda melanoleuca]
Giant panda	gene18185	DNASE1	0.101447	4.56034	3.3845	up	PREDICTED: deoxyribonuclease-1 isoform X2 [Ailuropoda melanoleuca]
Giant panda	gene18186	TRAP1	0.587545	11.9567	2.77491	up	hypothetical protein PANDA_014385 [Ailuropoda melanoleuca]
Giant panda	gene18244	LOC100472129	0	1.35593	4.82283	up	PREDICTED: keratin-associated protein 2-4-like [Ailuropoda melanoleuca]
Giant panda	gene18251	LOC100478503	0.165691	1.60103	2.85706	up	PREDICTED: olfactory receptor 6 [Ailuropoda melanoleuca]
Giant panda	gene18254	LOC100479262	0	0.423157	4.39073	up	PREDICTED: olfactory receptor 2AG1-like [Ailuropoda melanoleuca]
Giant panda	gene18259	DCHS1	0.33188	6.47476	3.14637	up	PREDICTED: protocadherin-16 [Mustela putorius furo]
Giant panda	gene18272	PRKCDBP	0.01471	1.44119	5.4378	up	PREDICTED: protein kinase C delta-binding protein isoform X1 [Mustela putorius furo]
Giant panda	gene18345	IL17RC	0.260805	7.22489	3.6834	up	PREDICTED: interleukin-17 receptor C isoform X1 [Ursus maritimus]
Giant panda	gene18349	CIDEC	0.376555	15.2341	4.62308	up	PREDICTED: cell death activator CIDE-3 isoform X1 [Ursus maritimus]
Giant panda	gene18354	CAMK1	0.016679	4.28009	4.86278	up	PREDICTED: calcium/calmodulin-dependent protein kinase type 1 isoform X1 [Ursus maritimus]
Giant panda	gene18360	PRAME	0.063453	1.80437	3.2587	up	PREDICTED: melanoma antigen preferentially expressed in tumors [Ailuropoda melanoleuca]
Giant panda	gene18367	MMP11	0.103175	1.68108	3.22371	up	PREDICTED: stromelysin-3, partial [Ursus maritimus]
Giant panda	gene18370	SLC2A11	0	2.69899	4.68023	up	hypothetical protein PANDA_014530 [Ailuropoda melanoleuca]
Giant panda	gene18382	GGT5	0.996726	7.30125	3.45562	up	PREDICTED: gamma-glutamyltransferase 5 isoform 2 [Odobenus rosmarus divergens]
Giant panda	gene18388	UPB1	0.472632	8.24377	3.29672	up	PREDICTED: beta-ureidopropionase [Ailuropoda melanoleuca]
Giant panda	gene18389	ADORA2A	0.027143	4.15322	4.71944	up	PREDICTED: adenosine receptor A2a [Ailuropoda melanoleuca]
Giant panda	gene18476	NEIL1	0.02619	2.56227	4.5951	up	hypothetical protein PANDA_014616 [Ailuropoda melanoleuca]
Giant panda	gene18516	LSM10	0.133478	5.42252	4.13561	up	PREDICTED: U7 snRNA-associated Sm-like protein LSm10 [Ailuropoda melanoleuca]
Giant panda	gene18521	GRIK3	2.83222	22.4573	2.83516	up	PREDICTED: glutamate receptor ionotropic, kainate 3 [Ursus maritimus]
Giant panda	gene18534	LOC100468616	0.088067	2.45597	4.03911	up	hypothetical protein PANDA_014671 [Ailuropoda melanoleuca]
Giant panda	gene18559	WTIP	0.738687	6.32179	2.93662	up	hypothetical protein PANDA_014687 [Ailuropoda melanoleuca]
Giant panda	gene18640	RPH3A	4.37044	19.1091	2.63672	up	PREDICTED: rabphilin-3A isoform X2 [Ursus maritimus]
Giant panda	gene18642	OAS3	0.453325	7.65331	3.43326	up	PREDICTED: 2&apos;-5&apos;-oligoadenylate synthase 3 [Ursus maritimus]
Giant panda	gene18688	IL17D	0.342405	5.40459	3.23309	up	hypothetical protein PANDA_014790 [Ailuropoda melanoleuca]
Giant panda	gene18717	LHX5	0.040256	2.21629	3.6237	up	LIM/homeobox protein Lhx5, partial [Bos mutus]
Giant panda	gene18721	SLC8B1	0.093702	6.88195	5.29833	up	hypothetical protein PANDA_014813 [Ailuropoda melanoleuca]
Giant panda	gene18726	CCDC42B	0	0.977104	3.69891	up	PREDICTED: coiled-coil domain-containing protein 42B [Odobenus rosmarus divergens]
Giant panda	gene18727	RASAL1	0.565212	10.094	2.93661	up	PREDICTED: rasGAP-activating-like protein 1 isoform X6 [Ursus maritimus]
Giant panda	gene18728	DTX1	1.63728	18.428	2.91744	up	PREDICTED: E3 ubiquitin-protein ligase DTX1 [Mustela putorius furo]
Giant panda	gene18818	CHRM1	0.072169	3.07907	5.04279	up	PREDICTED: muscarinic acetylcholine receptor M1 [Felis catus]
Giant panda	gene18826	TAF6L	0.029565	2.59129	3.81651	up	PREDICTED: TAF6-like RNA polymerase II p300/CBP-associated factor-associated factor 65 kDa subunit 6L [Mustela putorius furo]
Giant panda	gene18830	ZBTB3	0.043359	1.18138	3.54599	up	hypothetical protein PANDA_014915 [Ailuropoda melanoleuca]
Giant panda	gene18835	LRRN4CL	0	1.43573	6.09288	up	PREDICTED: LRRN4 C-terminal-like protein [Ailuropoda melanoleuca]
Giant panda	gene18843	ROM1	0	0.767396	4.50091	up	hypothetical protein PANDA_014928 [Ailuropoda melanoleuca]
Giant panda	gene18870	ZCCHC3	0.135849	0.897429	2.76284	up	hypothetical protein PANDA_014950 [Ailuropoda melanoleuca]
Giant panda	gene18872	NRSN2	0.617282	6.24221	2.91693	up	PREDICTED: neurensin-2 [Ailuropoda melanoleuca]
Giant panda	gene18881	SLC52A3	0	1.7039	4.75329	up	PREDICTED: solute carrier family 52, riboflavin transporter, member 3 [Ailuropoda melanoleuca]
Giant panda	gene18884	ANGPT4	1.63245	9.51406	2.79779	up	hypothetical protein PANDA_014964 [Ailuropoda melanoleuca]
Giant panda	gene18885	RSPO4	3.1921	16.3041	3.02537	up	PREDICTED: R-spondin-4 [Odobenus rosmarus divergens]
Giant panda	gene18939	CHIT1	0.013333	1.90386	4.27021	up	hypothetical protein PANDA_015007 [Ailuropoda melanoleuca]
Giant panda	gene18942	LOC105240292	0.217294	11.0957	4.68	up	#N/A
Giant panda	gene18961	SSTR4	0.024361	1.05407	3.55659	up	PREDICTED: somatostatin receptor type 4 [Ailuropoda melanoleuca]
Giant panda	gene18964	CD93	0.02493	0.774382	3.14859	up	hypothetical protein PANDA_015024 [Ailuropoda melanoleuca]
Giant panda	gene191	SPACA3	0.131601	5.20071	4.3579	up	PREDICTED: sperm acrosome membrane-associated protein 3 isoform 1 [Odobenus rosmarus divergens]
Giant panda	gene19112	SLC6A9	0.136559	4.57555	4.12773	up	PREDICTED: sodium- and chloride-dependent glycine transporter 1 isoform X1 [Ailuropoda melanoleuca]
Giant panda	gene19152	COL4A6	1.0164	8.87513	2.94467	up	hypothetical protein PANDA_015151 [Ailuropoda melanoleuca]
Giant panda	gene19162	LOC100482200	0.289452	2.89204	2.89305	up	PREDICTED: uncharacterized protein C1orf158 homolog [Ailuropoda melanoleuca]
Giant panda	gene19164	AADACL4	0.020732	5.97746	6.71286	up	PREDICTED: arylacetamide deacetylase-like 4 isoform X1 [Ursus maritimus]
Giant panda	gene19184	HHATL	0.416579	2.96166	2.69699	up	PREDICTED: protein-cysteine N-palmitoyltransferase HHAT-like protein [Ailuropoda melanoleuca]
Giant panda	gene19185	KLHL40	0.138918	7.17924	4.64822	up	hypothetical protein PANDA_015177 [Ailuropoda melanoleuca]
Giant panda	gene19328	SAMD10	0	0.941313	4.2961	up	PREDICTED: sterile alpha motif domain-containing protein 10 [Panthera tigris altaica]
Giant panda	gene19337	MYT1	0.512678	7.07839	2.88311	up	PREDICTED: myelin transcription factor 1 [Ailuropoda melanoleuca]
Giant panda	gene19391	SLCO4A1	0.008045	2.49923	4.42875	up	hypothetical protein PANDA_015336 [Ailuropoda melanoleuca]
Giant panda	gene19392	GATA5	0	0.960896	4.0859	up	PREDICTED: transcription factor GATA-5, partial [Ailuropoda melanoleuca]
Giant panda	gene19393	RBBP8NL	0	0.993448	4.24635	up	PREDICTED: LOW QUALITY PROTEIN: RBBP8 N-terminal-like protein [Ailuropoda melanoleuca]
Giant panda	gene19443	NWD2	0.000459	0.642572	4.90266	up	PREDICTED: NACHT and WD repeat domain-containing protein 2, partial [Ailuropoda melanoleuca]
Giant panda	gene19473	PHKG1	0.035244	4.20792	5.18773	up	PREDICTED: phosphorylase b kinase gamma catalytic chain, skeletal muscle/heart isoform [Ailuropoda melanoleuca]
Giant panda	gene19474	SUMF2	0.156577	6.48998	4.79205	up	PREDICTED: sulfatase-modifying factor 2 [Ursus maritimus]
Giant panda	gene19485	TGFB1I1	0	2.20371	5.20784	up	PREDICTED: transforming growth factor beta-1-induced transcript 1 protein isoform X2 [Canis lupus familiaris]
Giant panda	gene19489	LOC100475588	0.003438	2.61802	5.78861	up	PREDICTED: LOW QUALITY PROTEIN: integrin alpha-D [Ursus maritimus]
Giant panda	gene19493	SH2B2	0.696877	6.47113	2.7127	up	PREDICTED: SH2B adapter protein 2 [Mustela putorius furo]
Giant panda	gene19498	ALKBH4	0.338833	2.84757	3.27338	up	PREDICTED: alpha-ketoglutarate-dependent dioxygenase alkB homolog 4 [Ailuropoda melanoleuca]
Giant panda	gene195	CCL7	0	4.64191	6.09288	up	PREDICTED: C-C motif chemokine 7 [Ailuropoda melanoleuca]
Giant panda	gene19504	DTX2	1.57844	10.0045	2.68924	up	PREDICTED: probable E3 ubiquitin-protein ligase DTX2 isoform X2 [Ailuropoda melanoleuca]
Giant panda	gene19505	ZP3	0.341583	3.84039	4.21233	up	PREDICTED: zona pellucida sperm-binding protein 3 [Ailuropoda melanoleuca]
Giant panda	gene1953	SLC23A3	1.09146	7.94298	2.83491	up	PREDICTED: solute carrier family 23 member 3 [Ailuropoda melanoleuca]
Giant panda	gene19543	LOC100470288	0	0.653499	4.05733	up	PREDICTED: galectin-7-like [Ailuropoda melanoleuca]
Giant panda	gene19549	RASGRP4	0.524943	12.5781	3.23544	up	hypothetical protein PANDA_015472 [Ailuropoda melanoleuca]
Giant panda	gene19560	DPF1	0.747945	11.9189	3.4926	up	PREDICTED: zinc finger protein neuro-d4 isoform X6 [Sus scrofa]
Giant panda	gene19584	SECTM1	0.336756	4.10873	4.03626	up	PREDICTED: secreted and transmembrane protein 1 isoform X2 [Ursus maritimus]
Giant panda	gene19588	TMPRSS2	0.568067	5.00984	3.03182	up	PREDICTED: transmembrane protease serine 2 isoform X1 [Ailuropoda melanoleuca]
Giant panda	gene1959	CDK5R2	0.120263	4.7032	4.54645	up	hypothetical protein PANDA_001539 [Ailuropoda melanoleuca]
Giant panda	gene19592	LRRC3	0.012234	0.260205	3.15096	up	PREDICTED: leucine-rich repeat-containing protein 3 [Ailuropoda melanoleuca]
Giant panda	gene19595	LOC100479613	0	0.242811	4.58337	up	PREDICTED: protein C21orf2 isoform X1 [Ailuropoda melanoleuca]
Giant panda	gene19598	DNMT3L	1.10347	6.25646	3.11939	up	PREDICTED: DNA (cytosine-5)-methyltransferase 3-like [Odobenus rosmarus divergens]
Giant panda	gene1961	WNT6	0.049048	5.57327	5.855	up	PREDICTED: protein Wnt-6 [Pantholops hodgsonii]
Giant panda	gene19644	DIRAS1	0	1.0142	3.93705	up	PREDICTED: GTP-binding protein Di-Ras1 [Equus przewalskii]
Giant panda	gene19645	SLC39A3	0	1.06483	3.62296	up	PREDICTED: zinc transporter ZIP3 [Ailuropoda melanoleuca]
Giant panda	gene1968	LOC100480908	0.485401	6.48046	3.53341	up	PREDICTED: mitochondrial chaperone BCS1 [Ursus maritimus]
Giant panda	gene19708	TMEM255B	0.589124	3.77136	2.99424	up	PREDICTED: transmembrane protein 255B [Ursus maritimus]
Giant panda	gene19709	GRK1	0.284576	2.31353	2.64813	up	PREDICTED: LOW QUALITY PROTEIN: rhodopsin kinase [Ailuropoda melanoleuca]
Giant panda	gene19715	ADPRHL1	0.450001	5.93527	3.27326	up	PREDICTED: [Protein ADP-ribosylarginine] hydrolase-like protein 1 isoform X1 [Ursus maritimus]
Giant panda	gene19735	CACNA1G	4.02158	23.541	2.73528	up	PREDICTED: LOW QUALITY PROTEIN: voltage-dependent T-type calcium channel subunit alpha-1G [Ailuropoda melanoleuca]
Giant panda	gene19736	ABCC3	2.30283	18.5417	3.06479	up	hypothetical protein PANDA_015619 [Ailuropoda melanoleuca]
Giant panda	gene1978	LOC100482316	2.35969	8.60525	2.6119	up	PREDICTED: probable hydrolase PNKD isoform X2 [Leptonychotes weddellii]
Giant panda	gene19784	CDH24	0	1.39786	4.2961	up	PREDICTED: cadherin-24, partial [Panthera tigris altaica]
Giant panda	gene19799	CELSR3	0.127247	6.72539	4.92908	up	PREDICTED: cadherin EGF LAG seven-pass G-type receptor 3 isoform X1 [Mustela putorius furo]
Giant panda	gene19800	SLC26A6	0.010018	2.02851	3.76838	up	PREDICTED: LOW QUALITY PROTEIN: solute carrier family 26 member 6 [Ursus maritimus]
Giant panda	gene19803	COL7A1	0.700576	9.62222	3.00272	up	hypothetical protein PANDA_015680 [Ailuropoda melanoleuca]
Giant panda	gene19812	FBXW12	3.16888	25.9374	2.87985	up	PREDICTED: F-box/WD repeat-containing protein 12 isoform X1 [Ursus maritimus]
Giant panda	gene19952	PNPLA7	2.81211	14.389	2.92326	up	PREDICTED: LOW QUALITY PROTEIN: patatin-like phospholipase domain-containing protein 7 [Ailuropoda melanoleuca]
Giant panda	gene19955	NOXA1	0	1.3535	5.61308	up	hypothetical protein PANDA_015791 [Ailuropoda melanoleuca]
Giant panda	gene19958	TOR4A	0.123212	1.99995	3.4978	up	PREDICTED: torsin-4A [Odobenus rosmarus divergens]
Giant panda	gene1996	IGFBP2	1.3202	6.78328	3.25494	up	PREDICTED: insulin-like growth factor-binding protein 2, partial [Ailuropoda melanoleuca]
Giant panda	gene19967	LOC100470384	0	0.355705	4.19483	up	PREDICTED: uncharacterized protein LOC100470384 [Ailuropoda melanoleuca]
Giant panda	gene20000	AQP3	0.337181	4.82476	2.8768	up	PREDICTED: aquaporin-3 [Ailuropoda melanoleuca]
Giant panda	gene20025	CPSF4L	0.044452	1.99147	3.63738	up	PREDICTED: putative cleavage and polyadenylation specificity factor subunit 4-like protein [Ailuropoda melanoleuca]
Giant panda	gene20028	SDK2	4.49765	38.9193	3.29619	up	PREDICTED: protein sidekick-2 [Odobenus rosmarus divergens]
Giant panda	gene20059	MLPH	0.311322	7.79698	3.94956	up	PREDICTED: melanophilin [Ursus maritimus]
Giant panda	gene20081	LRRC10B	0.051982	3.0219	4.40146	up	PREDICTED: leucine-rich repeat-containing protein 10B [Ailuropoda melanoleuca]
Giant panda	gene20083	DAGLA	0.014575	1.76677	4.98014	up	PREDICTED: sn1-specific diacylglycerol lipase alpha [Odobenus rosmarus divergens]
Giant panda	gene20084	MYRF	0.227692	3.9784	4.30656	up	PREDICTED: myelin regulatory factor [Mustela putorius furo]
Giant panda	gene2015	CHST3	0.442699	5.24395	3.02051	up	PREDICTED: LOW QUALITY PROTEIN: carbohydrate sulfotransferase 3 [Ailuropoda melanoleuca]
Giant panda	gene20167	AIFM3	0	1.56074	4.11391	up	PREDICTED: apoptosis-inducing factor 3 isoform X2 [Mustela putorius furo]
Giant panda	gene20179	CCDC116	0.030149	2.72625	4.2156	up	PREDICTED: coiled-coil domain-containing protein 116 [Ailuropoda melanoleuca]
Giant panda	gene2020	LOC105240876	0	0.363136	4.0859	up	PREDICTED: uncharacterized protein C10orf105 homolog [Ursus maritimus]
Giant panda	gene20212	LOC100477844	2.48448	29.6046	2.7624	up	PREDICTED: uncharacterized protein C1orf228 homolog [Odobenus rosmarus divergens]
Giant panda	gene20219	BTBD19	0	2.3745	7.22396	up	PREDICTED: BTB/POZ domain-containing protein 19 [Odobenus rosmarus divergens]
Giant panda	gene20288	LOC105240731	0	2.95467	5.4021	up	PREDICTED: NACHT, LRR and PYD domains-containing protein 2-like [Odobenus rosmarus divergens]
Giant panda	gene20289	NLRP2	0.224295	7.40292	4.43969	up	PREDICTED: LOW QUALITY PROTEIN: NACHT, LRR and PYD domains-containing protein 2 [Leptonychotes weddellii]
Giant panda	gene20290	GP6	0.128283	6.08596	4.8725	up	PREDICTED: platelet glycoprotein VI [Odobenus rosmarus divergens]
Giant panda	gene20293	PPP1R12C	0.465233	5.32754	3.02177	up	PREDICTED: protein phosphatase 1 regulatory subunit 12C [Ailuropoda melanoleuca]
Giant panda	gene20296	DNAAF3	0.010969	11.2317	5.66672	up	hypothetical protein PANDA_016076 [Ailuropoda melanoleuca]
Giant panda	gene20298	PTPRH	0.023518	3.03076	4.26771	up	PREDICTED: LOW QUALITY PROTEIN: receptor-type tyrosine-protein phosphatase H [Ursus maritimus]
Giant panda	gene203	SEMA4C	0.019822	0.987786	3.34335	up	PREDICTED: semaphorin-4C isoform X1 [Sus scrofa]
Giant panda	gene20303	BRSK1	0.431043	4.75006	2.67478	up	hypothetical protein PANDA_016082 [Ailuropoda melanoleuca]
Giant panda	gene20308	IL11	0.052801	1.59736	3.26987	up	PREDICTED: interleukin-11, partial [Mustela putorius furo]
Giant panda	gene2031	PRF1	0	1.04403	3.77105	up	PREDICTED: perforin-1 [Ailuropoda melanoleuca]
Giant panda	gene20313	SHISA7	0.008997	1.10475	3.95781	up	PREDICTED: LOW QUALITY PROTEIN: protein shisa-7 [Canis lupus familiaris]
Giant panda	gene20320	FIZ1	1.55632	11.3014	2.63586	up	PREDICTED: flt3-interacting zinc finger protein 1 [Ceratotherium simum simum]
Giant panda	gene20321	ZNF524	0	0.981966	5.30824	up	PREDICTED: zinc finger protein 524 [Felis catus]
Giant panda	gene20322	ZNF865	0	0.556791	4.16836	up	PREDICTED: LOW QUALITY PROTEIN: zinc finger protein 865 [Leptonychotes weddellii]
Giant panda	gene20324	ZNF580	0.370288	1.06049	2.70307	up	PREDICTED: zinc finger protein 865 [Canis lupus familiaris]
Giant panda	gene20331	NLRP9	0.002016	2.91205	6.64076	up	PREDICTED: NACHT, LRR and PYD domains-containing protein 9 [Ailuropoda melanoleuca]
Giant panda	gene20375	METRNL	0.091796	4.2986	2.91593	up	hypothetical protein PANDA_016132 [Ailuropoda melanoleuca]
Giant panda	gene2039	NPFFR1	0.52931	15.007	4.34178	up	PREDICTED: neuropeptide FF receptor 1 [Leptonychotes weddellii]
Giant panda	gene20404	TIRAP	0.37106	3.52528	2.8088	up	PREDICTED: toll/interleukin-1 receptor domain-containing adapter protein isoform X1 [Ailuropoda melanoleuca]
Giant panda	gene20445	DUSP2	0.035699	0.46808	3.01924	up	hypothetical protein PANDA_016183 [Ailuropoda melanoleuca]
Giant panda	gene20449	FAHD2A	0.273633	3.6748	3.31217	up	PREDICTED: fumarylacetoacetate hydrolase domain-containing protein 2A isoform X1 [Ailuropoda melanoleuca]
Giant panda	gene2046	COL13A1	0.475065	9.83994	4.21905	up	PREDICTED: collagen alpha-1(XIII) chain [Ursus maritimus]
Giant panda	gene20480	RAG1	0.014381	1.0046	3.82657	up	PREDICTED: V(D)J recombination-activating protein 1 [Ailuropoda melanoleuca]
Giant panda	gene20493	KCNK17	0.738358	6.42462	2.74397	up	PREDICTED: potassium channel subfamily K member 17 [Ailuropoda melanoleuca]
Giant panda	gene20528	CCNF	1.04264	8.52152	2.65183	up	hypothetical protein PANDA_016245 [Ailuropoda melanoleuca]
Giant panda	gene20531	TBC1D24	0.00266	1.96598	4.08708	up	hypothetical protein PANDA_016248 [Ailuropoda melanoleuca]
Giant panda	gene20538	PRSS22	0.06328	1.57909	3.84854	up	PREDICTED: brain-specific serine protease 4 [Odobenus rosmarus divergens]
Giant panda	gene20558	CACNG3	4.59752	48.2708	2.95942	up	PREDICTED: voltage-dependent calcium channel gamma-3 subunit [Ailuropoda melanoleuca]
Giant panda	gene20561	CHP2	0.615201	5.8739	2.82303	up	PREDICTED: calcineurin B homologous protein 2 [Panthera tigris altaica]
Giant panda	gene20622	IL21R	1.59853	18.9797	3.53728	up	PREDICTED: interleukin-21 receptor [Ailuropoda melanoleuca]
Giant panda	gene20718	TRIP13	0.137381	3.17637	3.43318	up	PREDICTED: pachytene checkpoint protein 2 homolog [Odobenus rosmarus divergens]
Giant panda	gene20744	ARX	0.072157	1.70129	3.40149	up	PREDICTED: aristaless-related homeobox protein-like [Ceratotherium simum simum]
Giant panda	gene20783	NFAM1	1.57742	9.74328	3.30429	up	PREDICTED: NFAT activation molecule 1 [Ursus maritimus]
Giant panda	gene20790	A4GALT	0.008477	11.4088	7.252	up	PREDICTED: lactosylceramide 4-alpha-galactosyltransferase isoform X3 [Ailuropoda melanoleuca]
Giant panda	gene20801	MIXL1	0.269062	2.60102	2.72052	up	PREDICTED: homeobox protein MIXL1 [Ailuropoda melanoleuca]
Giant panda	gene20810	TMEM63A	0.004156	1.38438	3.51005	up	PREDICTED: CSC1-like protein 1 isoform X1 [Ailuropoda melanoleuca]
Giant panda	gene20811	EPHX1	0	1.98452	4.90528	up	PREDICTED: epoxide hydrolase 1 [Ailuropoda melanoleuca]
Giant panda	gene20948	VPS9D1	0.538748	4.08658	3.23452	up	PREDICTED: VPS9 domain-containing protein 1 [Ailuropoda melanoleuca]
Giant panda	gene20962	LOC105240970	0	3.82323	5.93696	up	PREDICTED: cadherin-1-like isoform X2 [Mustela putorius furo]
Giant panda	gene21117	LOC100475831	0.036457	0.621396	3.19987	up	PREDICTED: olfactory receptor 2W3 [Ailuropoda melanoleuca]
Giant panda	gene21156	SMG5	0.244349	11.826	2.92649	up	hypothetical protein PANDA_016691 [Ailuropoda melanoleuca]
Giant panda	gene21164	MEF2D	0.35639	6.36652	2.82751	up	hypothetical protein PANDA_016697 [Ailuropoda melanoleuca]
Giant panda	gene21168	TTC24	0	0.702636	4.22082	up	PREDICTED: tetratricopeptide repeat protein 24 [Ailuropoda melanoleuca]
Giant panda	gene21171	HAPLN2	0	0.722049	3.96807	up	PREDICTED: hyaluronan and proteoglycan link protein 2 [Ursus maritimus]
Giant panda	gene21179	PRCC	0.383485	12.246	4.54441	up	PREDICTED: proline-rich protein PRCC [Ailuropoda melanoleuca]
Giant panda	gene21182	LOC100473398	0	0.334598	3.80581	up	PREDICTED: insulin receptor-related protein isoform X5 [Canis lupus familiaris]
Giant panda	gene21250	LOC100464441	0.453411	6.3497	3.62658	up	PREDICTED: uncharacterized protein C16orf45 homolog [Ailuropoda melanoleuca]
Giant panda	gene2126	EMILIN1	0.400292	3.82139	2.64717	up	PREDICTED: EMILIN-1 [Odobenus rosmarus divergens]
Giant panda	gene21265	XPNPEP3	2.68104	21.2323	2.66615	up	PREDICTED: probable Xaa-Pro aminopeptidase 3 isoform X1 [Ursus maritimus]
Giant panda	gene2131	TMEM214	0.681173	16.7682	3.2681	up	hypothetical protein PANDA_001671 [Ailuropoda melanoleuca]
Giant panda	gene21335	LOC100483381	0.005994	1.10413	4.89283	up	hypothetical protein PANDA_016817 [Ailuropoda melanoleuca]
Giant panda	gene21337	ZNF446	0.039777	3.91687	4.07129	up	PREDICTED: zinc finger protein 446 [Leptonychotes weddellii]
Giant panda	gene21340	ZBTB45	0.498671	3.72635	2.81574	up	PREDICTED: zinc finger and BTB domain-containing protein 45 [Odobenus rosmarus divergens]
Giant panda	gene21346	LOC100484888	0.003766	0.692484	3.70859	up	PREDICTED: tigger transposable element-derived protein 1-like isoform X1 [Panthera tigris altaica]
Giant panda	gene21367	LOC100470211	0	0.502037	3.90534	up	PREDICTED: histone H2B type 1-like [Ailuropoda melanoleuca]
Giant panda	gene21406	LOC105241086	0.036227	1.75701	3.95433	up	PREDICTED: basic proline-rich protein-like, partial [Dasypus novemcinctus]
Giant panda	gene21440	NCAM1	0.831107	15.108	3.42885	up	PREDICTED: neural cell adhesion molecule 1 [Ursus maritimus]
Giant panda	gene21462	SCNN1B	0.304542	4.43527	3.74662	up	hypothetical protein PANDA_016926 [Ailuropoda melanoleuca]
Giant panda	gene2147	GAREML	0.006876	1.00463	3.15096	up	PREDICTED: GRB2-associated and regulator of MAPK protein-like [Mustela putorius furo]
Giant panda	gene21476	RIMBP2	0.776583	15.2049	3.43594	up	PREDICTED: RIMS-binding protein 2 [Ursus maritimus]
Giant panda	gene21478	FZD10	0	2.38178	5.49023	up	PREDICTED: frizzled-10 [Odobenus rosmarus divergens]
Giant panda	gene21545	LHPP	0.142553	9.17558	4.66629	up	hypothetical protein PANDA_016992 [Ailuropoda melanoleuca]
Giant panda	gene21555	DHH	0	1.26878	4.60327	up	PREDICTED: desert hedgehog protein [Ailuropoda melanoleuca]
Giant panda	gene21560	WNT1	0	2.13433	4.93699	up	PREDICTED: LOW QUALITY PROTEIN: proto-oncogene Wnt-1 [Ailuropoda melanoleuca]
Giant panda	gene21561	WNT10B	0	0.732809	3.62296	up	PREDICTED: LOW QUALITY PROTEIN: protein Wnt-10b [Ailuropoda melanoleuca]
Giant panda	gene21587	LOC100482713	0.65678	6.0309	2.74616	up	PREDICTED: olfactory receptor 8S1-like [Ailuropoda melanoleuca]
Giant panda	gene21644	LOC100472545	0.024999	1.40413	3.7359	up	hypothetical protein PANDA_017064 [Ailuropoda melanoleuca]
Giant panda	gene21650	LOC100474329	0.267078	3.74151	3.39698	up	hypothetical protein PANDA_017072 [Ailuropoda melanoleuca]
Giant panda	gene21653	LOC100474837	0	0.641282	5.2336	up	PREDICTED: olfactory receptor 6N2-like [Ailuropoda melanoleuca]
Giant panda	gene21654	LOC100475093	0.034701	1.62253	3.72905	up	PREDICTED: olfactory receptor 6N2-like [Ailuropoda melanoleuca]
Giant panda	gene21660	CADM3	0.046171	3.82327	4.18564	up	PREDICTED: cell adhesion molecule 3 isoform X1 [Ailuropoda melanoleuca]
Giant panda	gene21666	LOC100471300	0.008398	0.802164	3.5808	up	PREDICTED: olfactory receptor 10J1 [Ailuropoda melanoleuca]
Giant panda	gene21689	ACHE	0.245656	3.57673	3.45306	up	PREDICTED: LOW QUALITY PROTEIN: acetylcholinesterase [Ailuropoda melanoleuca]
Giant panda	gene21697	POP7	0	1.26514	4.87286	up	PREDICTED: LOW QUALITY PROTEIN: ribonuclease P protein subunit p20 [Ailuropoda melanoleuca]
Giant panda	gene21712	TSC22D4	0.194652	4.95287	2.99024	up	PREDICTED: TSC22 domain family protein 4 [Ailuropoda melanoleuca]
Giant panda	gene21721	STAG3	0.454105	9.60031	2.71796	up	PREDICTED: LOW QUALITY PROTEIN: cohesin subunit SA-3 [Ursus maritimus]
Giant panda	gene21723	GAL3ST4	0	0.74569	4.56319	up	PREDICTED: galactose-3-O-sulfotransferase 4 [Ailuropoda melanoleuca]
Giant panda	gene21731	PRRT2	0.013188	2.47399	4.63455	up	hypothetical protein PANDA_017139 [Ailuropoda melanoleuca]
Giant panda	gene21732	PAGR1	0.197136	2.70467	3.65989	up	PREDICTED: PAXIP1-associated glutamate-rich protein 1 [Ailuropoda melanoleuca]
Giant panda	gene21738	ASPHD1	0	0.47633	4.36765	up	PREDICTED: aspartate beta-hydroxylase domain-containing protein 1 [Ailuropoda melanoleuca]
Giant panda	gene21749	TBX6	0	1.67271	4.27144	up	PREDICTED: LOW QUALITY PROTEIN: T-box transcription factor TBX6 [Ailuropoda melanoleuca]
Giant panda	gene21753	CORO1A	0	0.209362	3.69891	up	PREDICTED: coronin-1A [Ailuropoda melanoleuca]
Giant panda	gene21773	LAT	0.156275	3.55002	3.26428	up	PREDICTED: linker for activation of T-cells family member 1 [Ailuropoda melanoleuca]
Giant panda	gene21806	PLEKHG2	1.38425	7.46763	2.62275	up	hypothetical protein PANDA_017205 [Ailuropoda melanoleuca]
Giant panda	gene21815	LOC105241173	0	1.45719	4.71722	up	PREDICTED: interferon lambda-4 [Leptonychotes weddellii]
Giant panda	gene21816	LOC100466034	0.073969	1.25247	3.4655	up	PREDICTED: interferon lambda-3 [Ailuropoda melanoleuca]
Giant panda	gene21821	LOC100470298	0.496712	5.28813	3.43238	up	PREDICTED: iron/zinc purple acid phosphatase-like protein [Ailuropoda melanoleuca]
Giant panda	gene21844	GUCA2A	0.460924	7.40545	3.81601	up	PREDICTED: guanylin isoform X1 [Ailuropoda melanoleuca]
Giant panda	gene21939	HSPB3	0.027298	0.840319	3.49154	up	PREDICTED: heat shock protein beta-3 [Ailuropoda melanoleuca]
Giant panda	gene21961	CRHR1	0.582856	7.65353	3.15076	up	PREDICTED: corticotropin-releasing factor receptor 1 [Ailuropoda melanoleuca]
Giant panda	gene21969	MAMLD1	3.26883	31.9584	3.01599	up	PREDICTED: mastermind-like domain-containing protein 1 isoform X1 [Mustela putorius furo]
Giant panda	gene22083	TECPR1	0.063104	4.18945	4.02655	up	PREDICTED: tectonin beta-propeller repeat-containing protein 1 isoform X1 [Ailuropoda melanoleuca]
Giant panda	gene22101	LOC100484387	0.052983	0.750139	2.95784	up	hypothetical protein PANDA_017419 [Ailuropoda melanoleuca]
Giant panda	gene22125	ZP2	0.403959	2.91026	2.71028	up	PREDICTED: zona pellucida sperm-binding protein 2 [Ailuropoda melanoleuca]
Giant panda	gene22159	STRA8	0.035739	2.54187	4.32922	up	PREDICTED: stimulated by retinoic acid gene 8 protein [Balaenoptera acutorostrata scammoni]
Giant panda	gene2223	TLX1	0.34301	2.77795	2.65921	up	PREDICTED: T-cell leukemia homeobox protein 1, partial [Bison bison bison]
Giant panda	gene22302	LOC100477677	0.456813	4.91971	4.11572	up	PREDICTED: carbohydrate sulfotransferase 6 [Ailuropoda melanoleuca]
Giant panda	gene22354	HSD11B1L	0	0.184009	3.69891	up	PREDICTED: hydroxysteroid 11-beta-dehydrogenase 1-like protein isoform X5 [Mustela putorius furo]
Giant panda	gene22374	LOC100473313	0.014466	0.570899	3.57836	up	hypothetical protein PANDA_017636 [Ailuropoda melanoleuca]
Giant panda	gene22376	ACER1	3.58899	18.5079	3.50701	up	PREDICTED: alkaline ceramidase 1 isoform X1 [Ailuropoda melanoleuca]
Giant panda	gene22383	SLC25A41	0.091858	1.76751	3.9559	up	PREDICTED: solute carrier family 25 member 41 [Ailuropoda melanoleuca]
Giant panda	gene22390	TNFSF14	0.029005	5.76195	5.65923	up	PREDICTED: tumor necrosis factor ligand superfamily member 14 [Ailuropoda melanoleuca]
Giant panda	gene22400	LIPG	1.08539	7.92073	2.6581	up	PREDICTED: endothelial lipase [Ursus maritimus]
Giant panda	gene22405	RASGEF1C	1.65159	10.2694	2.82689	up	PREDICTED: ras-GEF domain-containing family member 1C [Ailuropoda melanoleuca]
Giant panda	gene22418	SYT12	0.003055	2.38084	5.03491	up	PREDICTED: synaptotagmin-12 [Ailuropoda melanoleuca]
Giant panda	gene22438	PELI3	0.291453	3.20782	2.93669	up	PREDICTED: E3 ubiquitin-protein ligase pellino homolog 3 isoform X1 [Ailuropoda melanoleuca]
Giant panda	gene22461	RNASE13	0.230722	2.08008	3.13544	up	PREDICTED: probable inactive ribonuclease-like protein 13 [Ailuropoda melanoleuca]
Giant panda	gene22464	SLC39A2	0	2.12525	4.50091	up	PREDICTED: zinc transporter ZIP2 isoform X1 [Ursus maritimus]
Giant panda	gene22465	METTL17	0.178984	1.3984	3.12674	up	PREDICTED: LOW QUALITY PROTEIN: methyltransferase-like protein 17, mitochondrial [Ailuropoda melanoleuca]
Giant panda	gene2248	TMEM180	0.033465	2.17594	3.63974	up	PREDICTED: transmembrane protein 180 [Ailuropoda melanoleuca]
Giant panda	gene22507	PKDCC	0.484393	5.23702	3.83761	up	PREDICTED: protein kinase domain-containing protein, cytoplasmic, partial [Mustela putorius furo]
Giant panda	gene22552	SCN4B	0.460385	5.10768	3.65416	up	PREDICTED: sodium channel subunit beta-4 [Ailuropoda melanoleuca]
Giant panda	gene22553	TMPRSS4	0.121705	4.03644	4.62422	up	PREDICTED: transmembrane protease serine 4 [Ursus maritimus]
Giant panda	gene22568	TRIM16	1.14526	9.52568	3.20626	up	PREDICTED: tripartite motif-containing protein 16 [Ailuropoda melanoleuca]
Giant panda	gene22594	FGF4	0	2.46181	4.54273	up	PREDICTED: fibroblast growth factor 4 [Canis lupus familiaris]
Giant panda	gene2260	INA	0.615195	9.31024	3.67271	up	PREDICTED: alpha-internexin [Ailuropoda melanoleuca]
Giant panda	gene22620	DLX2	0.108149	1.49645	3.46569	up	PREDICTED: homeobox protein DLX-2-like [Sus scrofa]
Giant panda	gene22626	CD33	0.628092	6.54752	2.95839	up	PREDICTED: myeloid cell surface antigen CD33-like, partial [Ursus maritimus]
Giant panda	gene22639	SIGLEC10	0.307262	2.82249	3.27865	up	hypothetical protein PANDA_017843 [Ailuropoda melanoleuca]
Giant panda	gene22640	LOC105241454	0.23501	1.53433	3.4412	up	PREDICTED: sialic acid-binding Ig-like lectin 14-like [Panthera tigris altaica]
Giant panda	gene22641	SIGLEC6	0.492902	5.77772	2.81951	up	PREDICTED: sialic acid-binding Ig-like lectin 5 isoform X4 [Ursus maritimus]
Giant panda	gene22645	SIGLEC5	0.273931	7.26085	3.12858	up	PREDICTED: sialic acid-binding Ig-like lectin 5 [Ailuropoda melanoleuca]
Giant panda	gene2267	CALHM2	0	0.929773	6.34413	up	PREDICTED: calcium homeostasis modulator protein 2 [Ailuropoda melanoleuca]
Giant panda	gene22676	PRKCG	0.852548	14.2902	3.68478	up	PREDICTED: protein kinase C gamma type isoform X1 [Ailuropoda melanoleuca]
Giant panda	gene22695	MBOAT7	0.071896	2.54554	3.79964	up	PREDICTED: lysophospholipid acyltransferase 7 isoform X1 [Ailuropoda melanoleuca]
Giant panda	gene22707	LAIR1	0	1.10164	5.54269	up	PREDICTED: leukocyte-associated immunoglobulin-like receptor 1 isoform X1 [Ursus maritimus]
Giant panda	gene22710	TTYH1	0.700955	15.2273	3.88994	up	PREDICTED: protein tweety homolog 1 isoform X2 [Mustela putorius furo]
Giant panda	gene22742	LAMTOR1	0.034525	0.72769	3.55668	up	PREDICTED: ragulator complex protein LAMTOR1 [Ailuropoda melanoleuca]
Giant panda	gene22744	IL18BP	0.022201	0.750354	4.07649	up	PREDICTED: interleukin-18-binding protein isoform X1 [Ailuropoda melanoleuca]
Giant panda	gene2275	COL17A1	0.965536	7.50746	2.94432	up	PREDICTED: collagen alpha-1(XVII) chain-like isoform X1 [Mustela putorius furo]
Giant panda	gene22866	PLTP	0.853939	4.91861	2.65049	up	PREDICTED: phospholipid transfer protein [Ailuropoda melanoleuca]
Giant panda	gene22871	MMP9	0	1.04529	4.68023	up	PREDICTED: matrix metalloproteinase-9 [Ailuropoda melanoleuca]
Giant panda	gene2290	YY2	0.002934	0.394616	4.18483	up	hypothetical protein PANDA_001817 [Ailuropoda melanoleuca]
Giant panda	gene22924	HP1BP3	1.87592	3.83972	2.95416	up	PREDICTED: heterochromatin protein 1-binding protein 3 isoform X1 [Ailuropoda melanoleuca]
Giant panda	gene22925	SH2D5	0.031236	2.36259	4.65609	up	PREDICTED: SH2 domain-containing protein 5 [Ailuropoda melanoleuca]
Giant panda	gene22930	CDA	0.900558	6.29718	2.90391	up	PREDICTED: LOW QUALITY PROTEIN: cytidine deaminase [Ailuropoda melanoleuca]
Giant panda	gene22983	F12	0.07207	2.24799	4.71113	up	hypothetical protein PANDA_018099 [Ailuropoda melanoleuca]
Giant panda	gene22985	SLC34A1	0	3.40877	5.87284	up	PREDICTED: sodium-dependent phosphate transport protein 2A [Ailuropoda melanoleuca]
Giant panda	gene22989	MXD3	0.117208	2.11903	3.50751	up	PREDICTED: max dimerization protein 3 isoform X1 [Pteropus alecto]
Giant panda	gene22995	FGFR4	0.278303	4.1885	3.37363	up	PREDICTED: fibroblast growth factor receptor 4 [Ursus maritimus]
Giant panda	gene23022	RASAL3	1.93835	23.7112	3.52374	up	PREDICTED: RAS protein activator like-3 isoform 2 [Odobenus rosmarus divergens]
Giant panda	gene23029	EPHX3	0.018207	1.61543	4.4528	up	PREDICTED: epoxide hydrolase 3 [Ailuropoda melanoleuca]
Giant panda	gene23033	LOC100483540	0.034373	0.805857	3.03144	up	PREDICTED: olfactory receptor 1I1-like [Mustela putorius furo]
Giant panda	gene23034	CASP14	0.075354	5.09371	5.43524	up	PREDICTED: caspase-14 [Ailuropoda melanoleuca]
Giant panda	gene23036	SLC1A6	0.238115	3.60611	3.69972	up	PREDICTED: excitatory amino acid transporter 4 [Ailuropoda melanoleuca]
Giant panda	gene23045	SPOCK2	0.564985	4.33326	3.04898	up	hypothetical protein PANDA_018147 [Ailuropoda melanoleuca]
Giant panda	gene2307	PHKA2	0.486755	7.58077	2.80284	up	PREDICTED: phosphorylase b kinase regulatory subunit alpha, liver isoform isoform 1 [Odobenus rosmarus divergens]
Giant panda	gene23111	PITPNM3	1.02372	6.47914	2.84605	up	PREDICTED: membrane-associated phosphatidylinositol transfer protein 3 isoform 1 [Odobenus rosmarus divergens]
Giant panda	gene23115	SLC13A5	0.015535	0.540188	3.60168	up	PREDICTED: solute carrier family 13 member 5 [Ailuropoda melanoleuca]
Giant panda	gene23119	SMTNL2	0.201832	2.99428	3.2458	up	hypothetical protein PANDA_018199 [Ailuropoda melanoleuca]
Giant panda	gene23212	LOC100478363	0	1.61301	4.2961	up	PREDICTED: chymosin-like [Ailuropoda melanoleuca]
Giant panda	gene23233	LOC100464194	0.18838	3.04725	3.47273	up	PREDICTED: olfactory receptor-like protein DTMT [Ailuropoda melanoleuca]
Giant panda	gene23234	LOC100483137	0.212227	2.19013	2.88821	up	PREDICTED: olfactory receptor-like protein DTMT [Ailuropoda melanoleuca]
Giant panda	gene23250	P2RX1	1.06609	9.98276	3.55475	up	PREDICTED: P2X purinoceptor 1 [Ailuropoda melanoleuca]
Giant panda	gene23295	CERS4	0.571397	3.15861	3.13673	up	hypothetical protein PANDA_018332 [Ailuropoda melanoleuca]
Giant panda	gene23297	CD320	0	2.43946	5.6708	up	PREDICTED: CD320 antigen [Ailuropoda melanoleuca]
Giant panda	gene23299	KANK3	0.20123	14.1781	5.40894	up	hypothetical protein PANDA_018336 [Ailuropoda melanoleuca]
Giant panda	gene23300	ANGPTL4	0.23041	3.77264	3.21968	up	PREDICTED: angiopoietin-related protein 4 [Ailuropoda melanoleuca]
Giant panda	gene23305	PRAM1	0.060287	1.00271	3.40528	up	PREDICTED: PML-RARA-regulated adapter molecule 1 [Ursus maritimus]
Giant panda	gene23311	LOC105241655	0.065226	4.21786	4.61745	up	hypothetical protein PANDA_018347 [Ailuropoda melanoleuca]
Giant panda	gene23399	SOX3	0	2.57298	5.35593	up	hypothetical protein PANDA_018415 [Ailuropoda melanoleuca]
Giant panda	gene23419	LOC100474754	0.906482	7.34522	2.67438	up	PREDICTED: uncharacterized protein C1orf186 homolog [Ailuropoda melanoleuca]
Giant panda	gene23454	PLIN5	0.126436	1.66406	3.01924	up	PREDICTED: perilipin-5 [Ailuropoda melanoleuca]
Giant panda	gene23455	PLIN4	0	5.45143	5.80572	up	PREDICTED: perilipin-4 [Ailuropoda melanoleuca]
Giant panda	gene23460	MPND	0.183009	1.56441	2.7565	up	PREDICTED: MPN domain-containing protein [Galeopterus variegatus]
Giant panda	gene23461	STAP2	0.017611	2.6058	4.60164	up	PREDICTED: signal-transducing adaptor protein 2 [Ursus maritimus]
Giant panda	gene23466	EBI3	0.022381	1.08933	3.44646	up	PREDICTED: interleukin-27 subunit beta isoform X1 [Ailuropoda melanoleuca]
Giant panda	gene23467	ANKRD24	0.15543	5.79214	4.33304	up	PREDICTED: LOW QUALITY PROTEIN: ankyrin repeat domain-containing protein 24 [Ailuropoda melanoleuca]
Giant panda	gene23468	SIRT6	0	0.897208	3.73543	up	PREDICTED: NAD-dependent protein deacetylase sirtuin-6 [Ailuropoda melanoleuca]
Giant panda	gene23508	CCDC61	1.01197	9.72587	3.52158	up	PREDICTED: coiled-coil domain-containing protein 61 isoform X1 [Ursus maritimus]
Giant panda	gene23511	MYPOP	0.013375	6.51463	6.031	up	hypothetical protein PANDA_018516 [Ailuropoda melanoleuca]
Giant panda	gene23512	IRF2BP1	0.244404	3.23864	3.48146	up	PREDICTED: interferon regulatory factor 2-binding protein 1 [Ailuropoda melanoleuca]
Giant panda	gene23513	FOXA3	0.167838	7.42688	4.75648	up	PREDICTED: LOW QUALITY PROTEIN: hepatocyte nuclear factor 3-gamma [Ailuropoda melanoleuca]
Giant panda	gene23515	RSPH6A	1.35134	10.2169	2.72001	up	PREDICTED: radial spoke head protein 6 homolog A [Ailuropoda melanoleuca]
Giant panda	gene23519	LOC105241713	0	1.55589	4.82283	up	PREDICTED: uncharacterized protein LOC101686043 [Mustela putorius furo]
Giant panda	gene23526	GPR4	2.77613	6.93122	3.03105	up	PREDICTED: G-protein coupled receptor 4 [Ailuropoda melanoleuca]
Giant panda	gene23527	OPA3	2.52646	16.1786	2.73128	up	PREDICTED: optic atrophy 3 protein [Ailuropoda melanoleuca]
Giant panda	gene23601	DRP2	1.6121	7.10057	2.60396	up	PREDICTED: dystrophin-related protein 2 [Ailuropoda melanoleuca]
Giant panda	gene23622	LOC100479627	0.099998	2.16652	3.64371	up	hypothetical protein PANDA_018620 [Ailuropoda melanoleuca]
Giant panda	gene23693	LOC105241748	0.303806	2.02912	2.70188	up	PREDICTED: granulysin isoform X2 [Ursus maritimus]
Giant panda	gene23783	LOC100477007	0	4.44093	6.44682	up	PREDICTED: pepsin F-like [Ursus maritimus]
Giant panda	gene23925	SHOX	0	0.690758	3.96807	up	PREDICTED: short stature homeobox protein-like [Leptonychotes weddellii]
Giant panda	gene23927	LOC105241804	0.323711	5.89925	3.62269	up	PREDICTED: cohesin subunit SA-2-like [Canis lupus familiaris]
Giant panda	gene23928	LOC105241803	0.464754	13.898	4.82469	up	PREDICTED: cohesin subunit SA-2-like [Canis lupus familiaris]
Giant panda	gene23964	WNT9B	0.807784	10.1062	3.03521	up	hypothetical protein PANDA_018877 [Ailuropoda melanoleuca]
Giant panda	gene24011	IRAK1	0.040287	0.957959	2.74743	up	PREDICTED: interleukin-1 receptor-associated kinase 1 [Odobenus rosmarus divergens]
Giant panda	gene24027	FAM196B	0.019401	0.218795	2.96678	up	PREDICTED: protein FAM196B [Ailuropoda melanoleuca]
Giant panda	gene24034	ADSSL1	0.215733	3.02441	2.77544	up	PREDICTED: adenylosuccinate synthetase isozyme 1 isoform 2 [Odobenus rosmarus divergens]
Giant panda	gene24056	DDR1	0.418418	6.00291	3.59868	up	PREDICTED: epithelial discoidin domain-containing receptor 1 isoform X1 [Ailuropoda melanoleuca]
Giant panda	gene24069	ATAT1	0.631309	6.08746	2.88722	up	PREDICTED: alpha-tubulin N-acetyltransferase 1 isoform X1 [Ursus maritimus]
Giant panda	gene24116	LOC100463777	0	2.27358	4.41345	up	PREDICTED: uncharacterized protein C14orf80 homolog [Ursus maritimus]
Giant panda	gene24144	SLC2A10	0.035967	8.77145	5.17119	up	PREDICTED: solute carrier family 2, facilitated glucose transporter member 10 [Ursus maritimus]
Giant panda	gene24148	LOC100468785	0	1.48098	4.27144	up	PREDICTED: thyrotropin-releasing hormone receptor-like [Canis lupus familiaris]
Giant panda	gene24185	TNFRSF13B	0.01831	2.75017	5.29854	up	hypothetical protein PANDA_019054 [Ailuropoda melanoleuca]
Giant panda	gene24191	NATD1	0.056125	1.08106	2.98731	up	PREDICTED: protein GTLF3B [Ursus maritimus]
Giant panda	gene242	SIX2	0.154235	4.22534	3.89962	up	homeobox protein SIX2 [Bos taurus]
Giant panda	gene24225	KIF19	0.656405	5.49648	2.68591	up	PREDICTED: kinesin-like protein KIF19 [Ailuropoda melanoleuca]
Giant panda	gene24283	HOXD12	0	0.452928	3.83976	up	PREDICTED: homeobox protein Hox-D12 [Odobenus rosmarus divergens]
Giant panda	gene24302	SYT6	1.5766	16.0461	2.68263	up	PREDICTED: synaptotagmin-6 [Ursus maritimus]
Giant panda	gene24361	GP1BA	0	0.853756	6.4413	up	PREDICTED: platelet glycoprotein Ib alpha chain [Ursus maritimus]
Giant panda	gene24398	ACSM1	1.40042	2.34009	2.82577	up	PREDICTED: acyl-coenzyme A synthetase ACSM1, mitochondrial [Ailuropoda melanoleuca]
Giant panda	gene24399	LOC100475101	0.852021	17.3492	4.14498	up	PREDICTED: acyl-coenzyme A synthetase ACSM2B, mitochondrial isoform X1 [Ailuropoda melanoleuca]
Giant panda	gene24404	ABCD1	0.095175	2.82588	3.10355	up	PREDICTED: ATP-binding cassette sub-family D member 1 [Ailuropoda melanoleuca]
Giant panda	gene24406	SLC6A8	0.092741	2.6962	4.54506	up	hypothetical protein PANDA_019222 [Ailuropoda melanoleuca]
Giant panda	gene24410	ATP2B3	1.05266	8.71757	2.84997	up	PREDICTED: LOW QUALITY PROTEIN: plasma membrane calcium-transporting ATPase 3 [Ailuropoda melanoleuca]
Giant panda	gene24416	ZFP92	0.063852	0.788448	3.05337	up	hypothetical protein PANDA_019231 [Ailuropoda melanoleuca]
Giant panda	gene24431	TMEM61	0.402815	9.28715	3.81713	up	hypothetical protein PANDA_019243 [Ailuropoda melanoleuca]
Giant panda	gene24432	BSND	0.202857	3.84096	2.78318	up	PREDICTED: barttin [Ailuropoda melanoleuca]
Giant panda	gene24436	NPHP4	1.93723	31.8515	2.91942	up	hypothetical protein PANDA_019246 [Ailuropoda melanoleuca]
Giant panda	gene24441	CIDEA	0.912877	8.82713	2.59722	up	PREDICTED: cell death activator CIDE-A isoform X1 [Ailuropoda melanoleuca]
Giant panda	gene24475	LOC105241984	0.309764	3.84024	3.26567	up	hypothetical protein PANDA_019264 [Ailuropoda melanoleuca]
Giant panda	gene24586	LOC100471558	0.068407	0.472214	2.5986	up	PREDICTED: uncharacterized protein C9orf131 homolog [Ailuropoda melanoleuca]
Giant panda	gene24588	FANCG	0.017793	0.78103	3.80074	up	PREDICTED: Fanconi anemia group G protein [Canis lupus familiaris]
Giant panda	gene24610	KDM8	0.236044	5.63038	3.87631	up	hypothetical protein PANDA_019373 [Ailuropoda melanoleuca]
Giant panda	gene24625	NAP1L3	0.00895	1.57125	4.3072	up	PREDICTED: nucleosome assembly protein 1-like 3 [Ailuropoda melanoleuca]
Giant panda	gene24650	ACCS	0.100696	4.84743	5.5217	up	PREDICTED: 1-aminocyclopropane-1-carboxylate synthase-like protein 1 isoform X2 [Ailuropoda melanoleuca]
Giant panda	gene24651	ACCSL	0.011644	3.41322	4.89283	up	PREDICTED: probable inactive 1-aminocyclopropane-1-carboxylate synthase-like protein 2 [Ursus maritimus]
Giant panda	gene24695	RAI2	2.46875	20.2099	2.85666	up	PREDICTED: retinoic acid-induced protein 2 isoform X1 [Ailuropoda melanoleuca]
Giant panda	gene24711	RRP1	0.384807	6.72978	3.17451	up	PREDICTED: ribosomal RNA processing protein 1 homolog A [Leptonychotes weddellii]
Giant panda	gene24739	MEI1	8.56949	54.9502	2.85678	up	PREDICTED: meiosis inhibitor protein 1 [Ailuropoda melanoleuca]
Giant panda	gene24746	CSDC2	0.06904	2.77393	3.9368	up	PREDICTED: cold shock domain-containing protein C2 [Ursus maritimus]
Giant panda	gene24755	MTL5	2.2686	10.9969	2.71661	up	PREDICTED: tesmin [Ailuropoda melanoleuca]
Giant panda	gene24780	COLEC11	0.648969	8.6829	2.90688	up	PREDICTED: collectin-11 isoform X2 [Ursus maritimus]
Giant panda	gene24857	TCAP	0	0.153513	3.87292	up	PREDICTED: telethonin [Ailuropoda melanoleuca]
Giant panda	gene24870	TICAM1	0.076867	2.00251	4.42915	up	hypothetical protein PANDA_019591 [Ailuropoda melanoleuca]
Giant panda	gene24916	LPO	0.733556	7.97563	3.08033	up	PREDICTED: lactoperoxidase isoform X1 [Ailuropoda melanoleuca]
Giant panda	gene24918	EPX	0.003729	2.51582	4.62339	up	PREDICTED: eosinophil peroxidase [Ailuropoda melanoleuca]
Giant panda	gene24926	LOC100476430	0.458458	3.71557	2.86532	up	hypothetical protein PANDA_019634 [Ailuropoda melanoleuca]
Giant panda	gene24927	LOC100476680	0.073994	3.99099	4.96455	up	PREDICTED: L-amino-acid oxidase-like [Ailuropoda melanoleuca]
Giant panda	gene24932	ERMAP	0	1.25733	5.51144	up	PREDICTED: erythroid membrane-associated protein [Ailuropoda melanoleuca]
Giant panda	gene24983	LOC100464370	0.128563	2.00678	3.69777	up	PREDICTED: olfactory receptor 10J4 [Ailuropoda melanoleuca]
Giant panda	gene25018	LOC100471561	0.293919	3.81007	3.8902	up	PREDICTED: olfactory receptor 11A1 [Ailuropoda melanoleuca]
Giant panda	gene25023	LOC100472814	0.036738	1.26086	4.68347	up	PREDICTED: olfactory receptor 12D3-like [Ailuropoda melanoleuca]
Giant panda	gene25029	B4GALNT4	0.099355	1.88874	3.48621	up	PREDICTED: N-acetyl-beta-glucosaminyl-glycoprotein 4-beta-N-acetylgalactosaminyltransferase 1 [Leptonychotes weddellii]
Giant panda	gene25033	PTDSS2	0.737249	8.72397	2.71786	up	hypothetical protein PANDA_019717 [Ailuropoda melanoleuca]
Giant panda	gene25058	CD1D	0.580043	4.08666	3.12162	up	PREDICTED: antigen-presenting glycoprotein CD1d, partial [Ursus maritimus]
Giant panda	gene25196	CCDC153	0.154999	4.16254	4.19694	up	PREDICTED: coiled-coil domain-containing protein 153 isoform X1 [Ailuropoda melanoleuca]
Giant panda	gene25208	SLC37A4	0.016448	0.505734	4.02919	up	PREDICTED: glucose-6-phosphate translocase [Ailuropoda melanoleuca]
Giant panda	gene25240	MED9	0.291426	5.43942	2.74624	up	hypothetical protein PANDA_019904 [Ailuropoda melanoleuca]
Giant panda	gene25264	STK19	0.430082	4.31513	2.79576	up	PREDICTED: serine/threonine-protein kinase 19, partial [Panthera tigris altaica]
Giant panda	gene25268	ATF6B	1.32922	12.9602	2.82242	up	PREDICTED: cyclic AMP-dependent transcription factor ATF-6 beta isoform X2 [Ailuropoda melanoleuca]
Giant panda	gene25270	PRRT1	0	8.08961	6.5783	up	PREDICTED: proline-rich transmembrane protein 1 [Odobenus rosmarus divergens]
Giant panda	gene25356	PLXNA3	0.346777	2.82791	2.72874	up	hypothetical protein PANDA_019989 [Ailuropoda melanoleuca]
Giant panda	gene25401	B3GNT6	0.032417	0.629757	3.3571	up	PREDICTED: UDP-GlcNAc:betaGal beta-1,3-N-acetylglucosaminyltransferase 6 [Ailuropoda melanoleuca]
Giant panda	gene25405	ARID3C	0.536034	8.13919	3.17008	up	PREDICTED: AT-rich interactive domain-containing protein 3C [Odobenus rosmarus divergens]
Giant panda	gene25408	CNTFR	4.56077	29.7607	2.7697	up	PREDICTED: ciliary neurotrophic factor receptor subunit alpha [Ailuropoda melanoleuca]
Giant panda	gene25455	APOBEC2	0.00143	4.44511	6.54418	up	PREDICTED: probable C-
Giant panda	gene25471	ZNF835	0	0.612369	4.39073	up	PREDICTED: zinc finger protein 835 [Odobenus rosmarus divergens]
Giant panda	gene25473	LOC100471401	0.065305	1.55485	3.7918	up	PREDICTED: olfactory receptor 10A7-like [Ailuropoda melanoleuca]
Giant panda	gene25481	RPTN	0.285463	6.44235	4.28661	up	PREDICTED: LOW QUALITY PROTEIN: repetin [Ailuropoda melanoleuca]
Giant panda	gene25486	LOC100473915	0	2.16774	5.32031	up	PREDICTED: insulin receptor-related protein [Odobenus rosmarus divergens]
Giant panda	gene25487	NTRK1	0.540837	4.8626	3.4073	up	PREDICTED: high affinity nerve growth factor receptor isoform 1 [Odobenus rosmarus divergens]
Giant panda	gene25497	CEACAM18	0.711202	3.91068	3.6621	up	PREDICTED: carcinoembryonic antigen-related cell adhesion molecule 18 [Ursus maritimus]
Giant panda	gene25498	LOC100477687	0.134851	12.3971	4.99473	up	PREDICTED: sialic acid-binding Ig-like lectin 8 isoform X1 [Ailuropoda melanoleuca]
Giant panda	gene25500	KLK14	0.028496	3.0277	5.01989	up	hypothetical protein PANDA_020105 [Ailuropoda melanoleuca]
Giant panda	gene25504	KLK10	0.203825	1.89478	2.58625	up	PREDICTED: kallikrein-10 [Ailuropoda melanoleuca]
Giant panda	gene25506	KLK8	0	2.99844	6.26515	up	kallikrein-8 isoform a precursor [Canis lupus familiaris]
Giant panda	gene25509	KLK5	0	4.40309	6.49554	up	PREDICTED: kallikrein-5 [Ailuropoda melanoleuca]
Giant panda	gene25515	LOC100477183	0.006015	2.30018	5.2856	up	PREDICTED: Friend virus susceptibility protein 1 [Ailuropoda melanoleuca]
Giant panda	gene25524	SERPINA7	0	1.11239	3.90534	up	hypothetical protein PANDA_020127 [Ailuropoda melanoleuca]
Giant panda	gene25540	LOC100484401	0	1.69249	4.52197	up	PREDICTED: dual specificity protein phosphatase 18-like [Ailuropoda melanoleuca]
Giant panda	gene25576	B3GALT6	0.021791	0.261372	3.15513	up	PREDICTED: beta-1,3-galactosyltransferase 6 [Ailuropoda melanoleuca]
Giant panda	gene25595	LOC100475277	0.01272	1.53971	5.48767	up	PREDICTED: olfactory receptor 2T29 [Ailuropoda melanoleuca]
Giant panda	gene25617	CDT1	0.401388	3.78101	2.70595	up	PREDICTED: DNA replication factor Cdt1 [Leptonychotes weddellii]
Giant panda	gene2563	IQSEC3	1.69423	14.567	3.22242	up	hypothetical protein PANDA_002010 [Ailuropoda melanoleuca]
Giant panda	gene25637	LOC100484564	0.569761	12.0767	4.34204	up	PREDICTED: collagen alpha-1(XXII) chain-like [Bubalus bubalis]
Giant panda	gene25650	LOC105242363	0.046681	0.772706	3.00836	up	PREDICTED: NACHT, LRR and PYD domains-containing protein 5 [Ursus maritimus]
Giant panda	gene25651	ZNF787	0	3.08439	5.83126	up	PREDICTED: zinc finger protein 787 isoform X2 [Mustela putorius furo]
Giant panda	gene2570	NRIP2	0.03377	1.60507	3.58727	up	hypothetical protein PANDA_002016 [Ailuropoda melanoleuca]
Giant panda	gene2571	LOC105234660	0.189393	3.25048	3.53179	up	hypothetical protein PANDA_002017 [Ailuropoda melanoleuca]
Giant panda	gene25711	TRAF2	0.307997	4.82755	3.25861	up	hypothetical protein PANDA_020259 [Ailuropoda melanoleuca]
Giant panda	gene25723	SAPCD2	0	0.544445	3.83976	up	PREDICTED: suppressor APC domain-containing protein 2 [Ursus maritimus]
Giant panda	gene25737	KCNJ10	0.022643	0.629576	3.00982	up	PREDICTED: ATP-sensitive inward rectifier potassium channel 10 [Ursus maritimus]
Giant panda	gene25739	IGSF8	0.084384	1.18116	3.95433	up	PREDICTED: immunoglobulin superfamily member 8 [Leptonychotes weddellii]
Giant panda	gene25774	FAM90A1	0.543942	5.73147	3.13979	up	hypothetical protein PANDA_020317 [Ailuropoda melanoleuca]
Giant panda	gene25797	LRP3	0	2.36221	5.42464	up	PREDICTED: LOW QUALITY PROTEIN: low-density lipoprotein receptor-related protein 3 [Mustela putorius furo]
Giant panda	gene25870	DDAH2	0.026166	1.00443	4.19367	up	PREDICTED: N(G),N(G)-dimethylarginine dimethylaminohydrolase 2 [Ursus maritimus]
Giant panda	gene25875	LY6G6F	0.026609	2.40334	3.88702	up	PREDICTED: lymphocyte antigen 6 complex locus protein G6f [Ursus maritimus]
Giant panda	gene25894	NFKBIL1	0	0.71596	5.18161	up	PREDICTED: NF-kappa-B inhibitor-like protein 1 isoform X1 [Ailuropoda melanoleuca]
Giant panda	gene25953	ESX1	0.116595	5.78401	3.13039	up	PREDICTED: cyclin-dependent kinase 12-like [Leptonychotes weddellii]
Giant panda	gene25974	FCRL4	0.471133	5.174	3.04767	up	PREDICTED: Fc receptor-like protein 4 isoform X5 [Ursus maritimus]
Giant panda	gene26002	GPRASP2	0.029436	0.927023	3.74063	up	PREDICTED: G-protein coupled receptor-associated sorting protein 2 isoform X1 [Ailuropoda melanoleuca]
Giant panda	gene26010	TCP11X2	0	0.690096	3.77105	up	hypothetical protein PANDA_020497 [Ailuropoda melanoleuca]
Giant panda	gene26056	CHST12	0	2.8819	5.70803	up	PREDICTED: LOW QUALITY PROTEIN: carbohydrate sulfotransferase 12 [Ailuropoda melanoleuca]
Giant panda	gene26062	CSRNP1	0.122841	5.4414	4.82441	up	PREDICTED: LOW QUALITY PROTEIN: cysteine/serine-rich nuclear protein 1 [Ailuropoda melanoleuca]
Giant panda	gene26073	BDKRB1	0.917962	6.91396	3.00869	up	PREDICTED: B1 bradykinin receptor [Ailuropoda melanoleuca]
Giant panda	gene26091	BRAT1	0.220004	2.16708	3.65225	up	PREDICTED: BRCA1-associated ATM activator 1 isoform X1 [Ailuropoda melanoleuca]
Giant panda	gene26112	SAMD11	0.06131	3.75868	3.20132	up	hypothetical protein PANDA_020579 [Ailuropoda melanoleuca]
Giant panda	gene26159	TRIM15	0	1.24993	4.05733	up	hypothetical protein PANDA_020621 [Ailuropoda melanoleuca]
Giant panda	gene26161	TRIM40	0.055742	3.63908	4.43525	up	hypothetical protein PANDA_020623 [Ailuropoda melanoleuca]
Giant panda	gene26162	RNF39	0	0.911633	4.36765	up	PREDICTED: LOW QUALITY PROTEIN: RING finger protein 39 [Pantholops hodgsonii]
Giant panda	gene26167	MOG	0	2.77512	4.87286	up	PREDICTED: myelin-oligodendrocyte glycoprotein isoform X2 [Ursus maritimus]
Giant panda	gene26172	LOC105234522	0.296916	4.54739	3.17215	up	PREDICTED: butyrophilin subfamily 1 member A1-like, partial [Ursus maritimus]
Giant panda	gene26179	LOC100482800	0	1.1608	4.32035	up	PREDICTED: histone H3.1 [Ailuropoda melanoleuca]
Giant panda	gene26181	TRIM11	0.018713	2.30523	3.93692	up	hypothetical protein PANDA_020641 [Ailuropoda melanoleuca]
Giant panda	gene26193	MTMR11	0.071732	3.88451	4.22159	up	PREDICTED: myotubularin-related protein 11 [Ursus maritimus]
Giant panda	gene26259	LOC100478627	0.159424	1.21389	2.83078	up	PREDICTED: olfactory receptor 2M3-like [Ailuropoda melanoleuca]
Giant panda	gene26274	CT55	0.110096	0.874974	2.9028	up	hypothetical protein PANDA_020716 [Ailuropoda melanoleuca]
Giant panda	gene26325	PYGB	2.17303	18.1884	2.89298	up	PREDICTED: glycogen phosphorylase, brain form [Ailuropoda melanoleuca]
Giant panda	gene26438	CLEC17A	0.497986	8.69925	3.84213	up	PREDICTED: C-type lectin domain family 17, member A isoform X1 [Ursus maritimus]
Giant panda	gene26441	ZNF333	0.553015	7.81782	3.41509	up	hypothetical protein PANDA_020844 [Ailuropoda melanoleuca]
Giant panda	gene26464	TRPV4	0.188492	5.8819	3.12868	up	hypothetical protein PANDA_020862 [Ailuropoda melanoleuca]
Giant panda	gene26466	GPR148	0.012401	0.763046	4.55971	up	PREDICTED: LOW QUALITY PROTEIN: probable G-protein coupled receptor 148 [Ursus maritimus]
Giant panda	gene2649	RXRG	1.19276	22.0519	3.90096	up	PREDICTED: retinoic acid receptor RXR-gamma isoform X1 [Ailuropoda melanoleuca]
Giant panda	gene26500	MSI1	1.55266	25.6936	3.16719	up	PREDICTED: RNA-binding protein Musashi homolog 1 [Ailuropoda melanoleuca]
Giant panda	gene26515	LOC100483307	0	1.32026	4.56319	up	PREDICTED: LOW QUALITY PROTEIN: transcription elongation factor A protein-like 4 [Ailuropoda melanoleuca]
Giant panda	gene26534	GLP2R	0.864731	12.1281	3.05028	up	hypothetical protein PANDA_020925 [Ailuropoda melanoleuca]
Giant panda	gene26536	LOC100466533	0.402782	7.34732	2.72327	up	hypothetical protein PANDA_020927 [Ailuropoda melanoleuca]
Giant panda	gene26585	LOC100476860	0.192714	2.6631	3.84667	up	PREDICTED: vomeronasal type-1 receptor 4-like [Ailuropoda melanoleuca]
Giant panda	gene26651	NDUFA11	0.459678	1.86524	3.05128	up	PREDICTED: NADH dehydrogenase [ubiquinone] 1 alpha subcomplex subunit 11 [Ailuropoda melanoleuca]
Giant panda	gene26652	LOC100468460	0.199661	2.30397	3.34115	up	PREDICTED: galactoside 3(4)-L-fucosyltransferase-like [Ailuropoda melanoleuca]
Giant panda	gene26718	LOC100479034	0.594534	7.57246	2.74912	up	PREDICTED: zinc finger protein 709-like [Ursus maritimus]
Giant panda	gene26727	IL11RA	0.675372	6.6182	3.18961	up	PREDICTED: interleukin-11 receptor subunit alpha isoform X1 [Ursus maritimus]
Giant panda	gene26730	CCL21	0.027963	1.16108	3.46196	up	PREDICTED: C-C motif chemokine 21 [Ailuropoda melanoleuca]
Giant panda	gene26745	LOC105234711	0.371903	9.92765	4.99672	up	PREDICTED: EGF-like module-containing mucin-like hormone receptor-like 2 isoform X2 [Ursus maritimus]
Giant panda	gene26776	LOC100469643	0.235989	6.85268	4.1473	up	PREDICTED: cytosolic 10-formyltetrahydrofolate dehydrogenase-like [Leptonychotes weddellii]
Giant panda	gene26782	SLC35C2	0.020286	0.892369	3.2636	up	PREDICTED: solute carrier family 35 member C2 isoform X2 [Ailuropoda melanoleuca]
Giant panda	gene26816	LOC100477186	0.085797	2.03572	3.36844	up	PREDICTED: olfactory receptor 52N2-like [Ailuropoda melanoleuca]
Giant panda	gene26840	PGBD2	1.24368	3.76274	3.00846	up	hypothetical protein PANDA_021145 [Ailuropoda melanoleuca]
Giant panda	gene26862	LOC100464033	0.30291	2.82619	3.12547	up	PREDICTED: olfactory receptor 10H1-like [Ursus maritimus]
Giant panda	gene26864	LOC100465043	0.154111	4.55334	4.4537	up	PREDICTED: olfactory receptor 1361-like [Ailuropoda melanoleuca]
Giant panda	gene26866	LOC105234748	0.066267	3.379	4.8165	up	PREDICTED: leukotriene-B(4) omega-hydroxylase 1 isoform X5 [Ursus maritimus]
Giant panda	gene26868	LOC100466050	0.660667	5.42495	2.72544	up	PREDICTED: cytoplasmic tyrosine-protein kinase BMX [Odobenus rosmarus divergens]
Giant panda	gene26872	TMEM27	0.337612	8.71785	3.89426	up	PREDICTED: collectrin [Ailuropoda melanoleuca]
Giant panda	gene26882	NLRP6	0	1.77008	3.99844	up	PREDICTED: NACHT, LRR and PYD domains-containing protein 6 isoform X1 [Ailuropoda melanoleuca]
Giant panda	gene26897	LOC100472980	0.028627	2.81956	4.74061	up	PREDICTED: putative gustatory receptor clone PTE01 [Ailuropoda melanoleuca]
Giant panda	gene26901	LOC105234759	0	6.0312	5.65181	up	PREDICTED: LOW QUALITY PROTEIN: zinc finger protein 121-like [Ursus maritimus]
Giant panda	gene26923	LOC100477867	4.44417	47.1977	3.15501	up	PREDICTED: CUB and sushi domain-containing protein 2 [Ursus maritimus]
Giant panda	gene26953	LOC100481892	0.089022	2.54976	4.06728	up	hypothetical protein PANDA_021234 [Ailuropoda melanoleuca]
Giant panda	gene26962	LOC100483902	0	0.705673	4.52197	up	PREDICTED: olfactory receptor 1J1-like [Ursus maritimus]
Giant panda	gene27007	LOC105234786	0	2.84174	5.3792	up	PREDICTED: testis-expressed sequence 13A protein-like [Canis lupus familiaris]
Giant panda	gene2704	TMEM213	0.391995	2.98996	3.01306	up	PREDICTED: transmembrane protein 213 [Ailuropoda melanoleuca]
Giant panda	gene27059	LOC100477016	0.065122	1.74732	4.10662	up	PREDICTED: trehalase, partial [Ailuropoda melanoleuca]
Giant panda	gene27060	LOC105234805	0.074596	1.95834	4.04361	up	hypothetical protein PANDA_021314 [Ailuropoda melanoleuca]
Giant panda	gene27066	NLRP8	0.37644	4.57797	2.65488	up	PREDICTED: NACHT, LRR and PYD domains-containing protein 8 [Ursus maritimus]
Giant panda	gene27077	LOC100478530	0.034597	0.864969	3.19987	up	PREDICTED: putative vomeronasal receptor-like protein 4 [Ursus maritimus]
Giant panda	gene27078	LOC100478783	0.035337	1.37286	3.52178	up	PREDICTED: putative vomeronasal receptor-like protein 4 [Ursus maritimus]
Giant panda	gene27084	LYPD8	0.102414	2.82218	4.4337	up	PREDICTED: ly6/PLAUR domain-containing protein 8 [Ailuropoda melanoleuca]
Giant panda	gene27095	LOC100481550	0.052655	1.57443	4.08755	up	PREDICTED: olfactory receptor 2Z1-like [Ailuropoda melanoleuca]
Giant panda	gene27103	LOC100484315	0.094535	1.73997	3.68878	up	PREDICTED: olfactory receptor 1G1-like [Ailuropoda melanoleuca]
Giant panda	gene27129	TRIM7	0.288002	3.22176	3.82419	up	hypothetical protein PANDA_021366 [Ailuropoda melanoleuca]
Giant panda	gene27145	LOC100469138	0.258606	16.1748	3.75167	up	PREDICTED: T-cell surface glycoprotein CD1e, membrane-associated [Odobenus rosmarus divergens]
Giant panda	gene27147	CD1C	1.36264	6.88756	2.77977	up	PREDICTED: T-cell surface glycoprotein CD1c [Ailuropoda melanoleuca]
Giant panda	gene27154	LOC105234825	0.039705	2.10532	4.06619	up	PREDICTED: uncharacterized protein LOC103671065 isoform X3 [Ursus maritimus]
Giant panda	gene27172	LOC100474254	0.694693	4.62203	2.62945	up	PREDICTED: myosin light chain kinase 3 [Ursus maritimus]
Giant panda	gene27199	GABRE	0.025076	5.96297	5.6008	up	hypothetical protein PANDA_021416 [Ailuropoda melanoleuca]
Giant panda	gene27220	SHROOM2	2.37108	22.2012	2.98436	up	PREDICTED: protein Shroom2, partial [Leptonychotes weddellii]
Giant panda	gene27243	LOC105234855	0.105277	2.1915	3.43594	up	PREDICTED: leukocyte antigen CD37 isoform X2 [Oryctolagus cuniculus]
Giant panda	gene27262	GPR143	2.17177	12.9547	3.08518	up	hypothetical protein PANDA_021468 [Ailuropoda melanoleuca]
Giant panda	gene27266	LOC100470906	0.674683	4.67637	3.61358	up	hypothetical protein PANDA_021471 [Ailuropoda melanoleuca]
Giant panda	gene27309	PRR9	0	1.00169	4.88916	up	PREDICTED: proline-rich protein 9 [Ailuropoda melanoleuca]
Giant panda	gene27311	LOC105234878	0	0.756076	3.62296	up	PREDICTED: small proline-rich protein 2A-like [Equus caballus]
Giant panda	gene27359	LOC105234888	1.7944	16.5136	2.73538	up	hypothetical protein PANDA_021551 [Ailuropoda melanoleuca]
Giant panda	gene27405	SMOX	0.741815	10.9934	2.76252	up	hypothetical protein PANDA_021599 [Ailuropoda melanoleuca]
Giant panda	gene27453	APOL5	0.250399	3.10406	2.98138	up	PREDICTED: apolipoprotein L5 [Ursus maritimus]
Giant panda	gene27459	LOC100469899	0.541243	2.37752	3.63486	up	PREDICTED: olfactory receptor-like protein OLF4 [Ursus maritimus]
Giant panda	gene27479	PKMYT1	0	2.10858	4.98328	up	hypothetical protein PANDA_021643 [Ailuropoda melanoleuca]
Giant panda	gene27480	LOC100475685	0	1.53168	4.36765	up	PREDICTED: glycine-rich cell wall structural protein-like [Felis catus]
Giant panda	gene27487	MMP25	1.09966	8.42375	2.79693	up	hypothetical protein PANDA_021651 [Ailuropoda melanoleuca]
Giant panda	gene27515	LOC100483402	0.042975	2.45549	4.46192	up	PREDICTED: olfactory receptor 7A10-like [Ailuropoda melanoleuca]
Giant panda	gene27535	LOC100465463	0.274137	1.88172	2.78796	up	PREDICTED: olfactory receptor 2A12-like [Ursus maritimus]
Giant panda	gene27551	LOC100466881	0.042118	1.07392	3.95433	up	PREDICTED: keratin, type II cuticular Hb5 [Ailuropoda melanoleuca]
Giant panda	gene27552	LOC100467129	0.172512	7.62442	4.50316	up	PREDICTED: LOW QUALITY PROTEIN: keratin, type II cuticular Hb5-like [Ailuropoda melanoleuca]
Giant panda	gene27560	ZBTB12	0	1.4733	5.22077	up	hypothetical protein PANDA_021712 [Ailuropoda melanoleuca]
Giant panda	gene27611	GJC3	0	0.732282	5.36761	up	PREDICTED: gap junction gamma-3 protein isoform X1 [Ailuropoda melanoleuca]
Giant panda	gene27643	LOC100483906	0.456122	7.01421	2.74555	up	hypothetical protein PANDA_021785 [Ailuropoda melanoleuca]
Giant panda	gene27672	LOC100468716	0.104009	1.18938	3.1718	up	PREDICTED: olfactory receptor 11G2-like [Mustela putorius furo]
Giant panda	gene27676	LOC100469469	0.558417	4.34107	2.7056	up	PREDICTED: olfactory receptor 11H6-like [Ailuropoda melanoleuca]
Giant panda	gene27694	LOC100474514	0.337244	3.07326	2.84356	up	PREDICTED: olfactory receptor 52A1 [Ailuropoda melanoleuca]
Giant panda	gene27790	LOC100469802	0	2.97305	5.44684	up	hypothetical protein PANDA_021911 [Ailuropoda melanoleuca]
Giant panda	gene27861	LOC100484062	0.060362	2.81447	4.87717	up	PREDICTED: olfactory receptor 6C74-like [Ursus maritimus]
Giant panda	gene27918	LOC100474857	2.00103	15.4977	2.64627	up	PREDICTED: signal-regulatory protein beta-1 isoform 3-like isoform X4 [Ursus maritimus]
Giant panda	gene27944	LOC105235091	0.247437	3.72185	3.36306	up	TPA: proto-oncogene vav-like [Bos taurus]
Giant panda	gene27982	LOC100468389	0	1.20888	5.02814	up	PREDICTED: immunoglobulin omega chain-like [Ailuropoda melanoleuca]
Giant panda	gene27993	USP51	0.044741	1.82974	2.94848	up	PREDICTED: ubiquitin carboxyl-terminal hydrolase 51 [Ailuropoda melanoleuca]
Giant panda	gene28008	LOC100473919	0.358345	3.19133	3.30197	up	PREDICTED: putative gustatory receptor clone PTE01 [Ursus maritimus]
Giant panda	gene28030	LOC100479707	0.090223	1.67052	3.17588	up	PREDICTED: olfactory receptor 1P1-like [Ailuropoda melanoleuca]
Giant panda	gene28034	GNLY	0.016278	0.497207	3.4373	up	PREDICTED: granulysin isoform X2 [Ursus maritimus]
Giant panda	gene28039	LOC100480970	0.037272	0.897832	3.51357	up	PREDICTED: olfactory receptor 226 [Ailuropoda melanoleuca]
Giant panda	gene2808	LCTL	0.062974	1.89772	4.40464	up	PREDICTED: lactase-like protein [Ailuropoda melanoleuca]
Giant panda	gene28098	LOC100470316	0	1.37605	5.49023	up	PREDICTED: olfactory receptor 2V2 [Ailuropoda melanoleuca]
Giant panda	gene28100	SLC7A4	0	1.83744	4.0859	up	PREDICTED: cationic amino acid transporter 4 [Ailuropoda melanoleuca]
Giant panda	gene28141	LOC100478889	0	2.26718	5.63258	up	carcinoembryonic antigen-related cell adhesion molecule 25 isoform 1S [Canis lupus familiaris]
Giant panda	gene28147	LOC100479892	0.543393	4.81465	2.67729	up	PREDICTED: carcinoembryonic antigen-related cell adhesion molecule 1 isoform X2 [Ursus maritimus]
Giant panda	gene28160	LOC105235177	0.442451	3.09772	2.84798	up	PREDICTED: small G protein signaling modulator 1 [Odobenus rosmarus divergens]
Giant panda	gene28161	LOC100482659	0	0.221682	4.19483	up	PREDICTED: CREB-regulated transcription coactivator 2 [Leptonychotes weddellii]
Giant panda	gene28172	LOC105235182	0.609479	2.89268	2.73093	up	PREDICTED: EGF-like module-containing mucin-like hormone receptor-like 2 [Ursus maritimus]
Giant panda	gene28176	LOC100464215	0	1.73571	6.07874	up	hypothetical protein PANDA_022250 [Ailuropoda melanoleuca]
Giant panda	gene28183	LOC100465966	0.797338	6.28214	2.8327	up	PREDICTED: olfactory receptor 4S2-like, partial [Ailuropoda melanoleuca]
Giant panda	gene28202	LOC105235195	0.018188	1.23469	4.16573	up	PREDICTED: uncharacterized protein LOC101364797 [Odobenus rosmarus divergens]
Giant panda	gene2821	LOC105235432	0	0.292486	3.69891	up	hypothetical protein PANDA_002209 [Ailuropoda melanoleuca]
Giant panda	gene28211	LOC100469472	0.088269	5.80491	5.21901	up	PREDICTED: ribonuclease P protein subunit p29 isoform X5 [Physeter catodon]
Giant panda	gene28259	LOC100478706	0.012219	0.948478	4.77674	up	PREDICTED: olfactory receptor 56-like [Ailuropoda melanoleuca]
Giant panda	gene28268	LOC105235227	0.91418	8.5191	2.99826	up	PREDICTED: small G protein signaling modulator 1 [Ursus maritimus]
Giant panda	gene28286	LOC100482218	0.133607	2.07753	3.52163	up	PREDICTED: olfactory receptor 4F21-like [Odobenus rosmarus divergens]
Giant panda	gene2831	LOC100479552	0.010328	6.7902	5.39944	up	PREDICTED: uncharacterized protein C6orf222 homolog [Ailuropoda melanoleuca]
Giant panda	gene28313	LOC105235254	0.038765	1.20221	3.27977	up	PREDICTED: HEAT repeat-containing protein 2 [Ursus maritimus]
Giant panda	gene28354	LOC105235278	0.469383	10.3352	3.70679	up	PREDICTED: butyrophilin subfamily 1 member A1-like, partial [Ursus maritimus]
Giant panda	gene28355	LOC100472073	0.268829	3.38546	3.15347	up	PREDICTED: olfactory receptor 11H6 [Ailuropoda melanoleuca]
Giant panda	gene2852	FANCE	0.101882	2.57262	3.81507	up	hypothetical protein PANDA_002234 [Ailuropoda melanoleuca]
Giant panda	gene2866	SPDEF	0.22424	4.52614	3.72811	up	PREDICTED: SAM pointed domain-containing Ets transcription factor isoform X1 [Ailuropoda melanoleuca]
Giant panda	gene2867	PACSIN1	0	0.594642	4.16836	up	PREDICTED: protein kinase C and casein kinase substrate in neurons protein 1 isoform X7 [Canis lupus familiaris]
Giant panda	gene2889	ZBTB22	0.008818	0.452612	4.34821	up	PREDICTED: zinc finger and BTB domain-containing protein 22 [Ursus maritimus]
Giant panda	gene2890	TAPBP	0.056748	2.41865	4.05873	up	hypothetical protein PANDA_002270 [Ailuropoda melanoleuca]
Giant panda	gene2899	SLC39A7	0	0.76673	5.24631	up	PREDICTED: zinc transporter SLC39A7 isoform X1 [Ailuropoda melanoleuca]
Giant panda	gene2958	CH25H	0	1.39461	4.19483	up	PREDICTED: cholesterol 25-hydroxylase [Ailuropoda melanoleuca]
Giant panda	gene2998	PNMA2	0.036668	0.934561	3.43426	up	PREDICTED: paraneoplastic antigen Ma2 [Ailuropoda melanoleuca]
Giant panda	gene3049	TCTE1	0.390302	4.77419	3.33901	up	PREDICTED: T-complex-associated testis-expressed protein 1 [Ailuropoda melanoleuca]
Giant panda	gene3073	TJAP1	0.75126	7.87996	3.041	up	PREDICTED: tight junction-associated protein 1 [Ailuropoda melanoleuca]
Giant panda	gene3078	SLC22A7	0.045238	1.34002	3.53351	up	PREDICTED: solute carrier family 22 member 7 isoform X1 [Ailuropoda melanoleuca]
Giant panda	gene3099	TBCC	0.017578	0.461216	3.29225	up	PREDICTED: tubulin-specific chaperone C [Odobenus rosmarus divergens]
Giant panda	gene3133	IFT27	0.552986	6.56431	3.93469	up	PREDICTED: intraflagellar transport protein 27 homolog [Ailuropoda melanoleuca]
Giant panda	gene3146	C1QTNF6	0.416	14.9093	4.7547	up	hypothetical protein PANDA_002483 [Ailuropoda melanoleuca]
Giant panda	gene3157	CARD10	0.717681	6.88164	2.71479	up	PREDICTED: caspase recruitment domain-containing protein 10 [Ailuropoda melanoleuca]
Giant panda	gene3160	GGA1	0.590298	7.4867	2.64993	up	PREDICTED: ADP-ribosylation factor-binding protein GGA1 isoform X1 [Ailuropoda melanoleuca]
Giant panda	gene3168	GALR3	0.101027	2.85576	3.50242	up	PREDICTED: galanin receptor type 3 [Pteropus alecto]
Giant panda	gene3182	TMEM184B	0.057043	2.58684	2.96752	up	PREDICTED: transmembrane protein 184B [Ailuropoda melanoleuca]
Giant panda	gene3190	FAM227A	2.86419	21.2826	2.87583	up	PREDICTED: protein FAM227A [Ailuropoda melanoleuca]
Giant panda	gene3211	CACNA1I	5.83385	32.4085	2.74887	up	PREDICTED: voltage-dependent T-type calcium channel subunit alpha-1I [Odobenus rosmarus divergens]
Giant panda	gene3218	SGSM3	0.082023	1.47037	3.85162	up	PREDICTED: small G protein signaling modulator 3 isoform X1 [Ursus maritimus]
Giant panda	gene3240	PHLDA3	0.009911	1.33863	4.22367	up	PREDICTED: pleckstrin homology-like domain family A member 3 [Ailuropoda melanoleuca]
Giant panda	gene3276	LOC105235537	0.150737	3.93644	4.22994	up	hypothetical protein PANDA_002588 [Ailuropoda melanoleuca]
Giant panda	gene3286	PLCD1	1.44098	8.86758	2.65497	up	PREDICTED: LOW QUALITY PROTEIN: 1-phosphatidylinositol 4,5-bisphosphate phosphodiesterase delta-1 [Ailuropoda melanoleuca]
Giant panda	gene3287	VILL	0.786744	12.5171	3.5708	up	hypothetical protein PANDA_002597 [Ailuropoda melanoleuca]
Giant panda	gene3405	FLVCR2	2.83437	19.8851	2.89451	up	PREDICTED: feline leukemia virus subgroup C receptor-related protein 2 isoform X1 [Ailuropoda melanoleuca]
Giant panda	gene3422	ZDHHC22	0.072195	3.62203	4.73587	up	PREDICTED: palmitoyltransferase ZDHHC22 [Ailuropoda melanoleuca]
Giant panda	gene3491	NKX2-6	2.05216	15.9393	2.78165	up	hypothetical protein PANDA_002742 [Ailuropoda melanoleuca]
Giant panda	gene3501	RHOBTB2	0.165888	2.80101	2.87177	up	PREDICTED: rho-related BTB domain-containing protein 2 [Felis catus]
Giant panda	gene3508	PDLIM2	0.037464	3.73057	6.09168	up	hypothetical protein PANDA_002756 [Ailuropoda melanoleuca]
Giant panda	gene3519	REEP4	0.662216	5.43194	3.78173	up	PREDICTED: receptor expression-enhancing protein 4 [Ailuropoda melanoleuca]
Giant panda	gene3673	LOC105235691	0.842748	5.1775	2.58886	up	PREDICTED: uncharacterized protein LOC102156723 [Canis lupus familiaris]
Giant panda	gene3682	VAX2	0.511093	14.4109	4.16277	up	PREDICTED: ventral anterior homeobox 2 [Mustela putorius furo]
Giant panda	gene3697	ASPRV1	0.181215	2.83192	3.34335	up	PREDICTED: LOW QUALITY PROTEIN: retroviral-like aspartic protease 1 [Odobenus rosmarus divergens]
Giant panda	gene3777	ERICH6B	1.97149	12.6833	3.51307	up	PREDICTED: LOW QUALITY PROTEIN: glutamate-rich protein 6B [Ursus maritimus]
Giant panda	gene3831	LOC100471335	0.290247	6.28186	3.28313	up	PREDICTED: b(0,+)-type amino acid transporter 1-like [Ailuropoda melanoleuca]
Giant panda	gene3834	HS1BP3	0.295078	4.03897	2.60814	up	hypothetical protein PANDA_002994 [Ailuropoda melanoleuca]
Giant panda	gene4081	SLC32A1	0.27002	5.25655	3.9105	up	PREDICTED: vesicular inhibitory amino acid transporter [Ailuropoda melanoleuca]
Giant panda	gene4087	LOC105235849	0.189076	3.4907	3.74874	up	PREDICTED: lipopolysaccharide-binding protein-like isoform X3 [Ursus maritimus]
Giant panda	gene4097	VSTM2L	1.43295	12.3397	2.70379	up	PREDICTED: V-set and transmembrane domain-containing protein 2-like protein [Ailuropoda melanoleuca]
Giant panda	gene4106	MROH8	3.01022	22.433	2.75943	up	PREDICTED: maestro heat-like repeat-containing protein family member 7 [Mustela putorius furo]
Giant panda	gene4122	ST6GALNAC4	0	1.83156	5.09992	up	PREDICTED: alpha-N-acetyl-neuraminyl-2,3-beta-galactosyl-1,3-N-acetyl-galactosaminide alpha-2,6-sialyltransferase [Ailuropoda melanoleuca]
Giant panda	gene4123	PIP5KL1	0.066362	2.07894	3.32106	up	PREDICTED: phosphatidylinositol 4-phosphate 5-kinase-like protein 1 [Ursus maritimus]
Giant panda	gene4128	SLC25A25	0	4.803	6.4302	up	PREDICTED: calcium-binding mitochondrial carrier protein SCaMC-2 isoform X2 [Ailuropoda melanoleuca]
Giant panda	gene4133	DNM1	1.22074	12.5121	3.10796	up	PREDICTED: dynamin-1 isoform X2 [Bos mutus]
Giant panda	gene4139	SLC27A4	0.027997	4.24082	4.83236	up	hypothetical protein PANDA_003205 [Ailuropoda melanoleuca]
Giant panda	gene4142	CERCAM	0.021227	1.5236	4.10285	up	hypothetical protein PANDA_003209 [Ailuropoda melanoleuca]
Giant panda	gene4162	FAM73B	0.573835	5.03291	2.81977	up	PREDICTED: protein FAM73B [Ailuropoda melanoleuca]
Giant panda	gene4181	USP20	0.31916	6.50783	3.7753	up	hypothetical protein PANDA_003242 [Ailuropoda melanoleuca]
Giant panda	gene4185	HMCN2	7.15598	52.6118	2.76392	up	PREDICTED: hemicentin-2 [Odobenus rosmarus divergens]
Giant panda	gene4188	PRDM12	0.245783	3.02256	3.30236	up	PREDICTED: PR domain zinc finger protein 12 [Chrysochloris asiatica]
Giant panda	gene4193	FIBCD1	0.168171	9.41546	4.8212	up	PREDICTED: LOW QUALITY PROTEIN: fibrinogen C domain-containing protein 1 [Ailuropoda melanoleuca]
Giant panda	gene4259	TSKU	0.116294	4.62562	5.19378	up	PREDICTED: tsukushin [Ailuropoda melanoleuca]
Giant panda	gene4262	LRRC32	0.09329	2.82729	4.17578	up	PREDICTED: leucine-rich repeat-containing protein 32 isoform X1 [Ailuropoda melanoleuca]
Giant panda	gene4279	KLHL35	0.46046	19.2157	3.68605	up	PREDICTED: kelch-like protein 35 [Camelus ferus]
Giant panda	gene4288	LOC100470667	0	1.36719	5.11386	up	PREDICTED: olfactory receptor 2AT4-like [Ursus maritimus]
Giant panda	gene4319	RELT	0.604516	4.64841	2.80282	up	hypothetical protein PANDA_003358 [Ailuropoda melanoleuca]
Giant panda	gene4385	LRIT1	0.589501	4.6748	2.91181	up	PREDICTED: LOW QUALITY PROTEIN: leucine-rich repeat, immunoglobulin-like domain and transmembrane domain-containing protein 1 [Ailuropoda melanoleuca]
Giant panda	gene4394	OPN4	0.461059	2.86725	2.88388	up	melanopsin [Felis catus]
Giant panda	gene4499	ASCL1	0.288047	3.43441	2.99921	up	hypothetical protein PANDA_003504 [Ailuropoda melanoleuca]
Giant panda	gene451	LOC100466788	0	0.097636	4.27144	up	PREDICTED: protocadherin gamma-B7-like [Ursus maritimus]
Giant panda	gene4512	GLT8D2	1.42043	14.9993	3.00193	up	PREDICTED: glycosyltransferase 8 domain-containing protein 2 [Ailuropoda melanoleuca]
Giant panda	gene4531	CCT8L2	0.159326	1.80088	2.96544	up	PREDICTED: LOW QUALITY PROTEIN: putative T-complex protein 1 subunit theta-like 2 [Ailuropoda melanoleuca]
Giant panda	gene454	LOC100480904	0	1.41678	5.12767	up	hypothetical protein PANDA_000353 [Ailuropoda melanoleuca]
Giant panda	gene4545	WDR86	0.247359	2.00375	3.1911	up	PREDICTED: WD repeat-containing protein 86 isoform X2 [Canis lupus familiaris]
Giant panda	gene4548	CHPF2	0	0.11213	3.87292	up	PREDICTED: chondroitin sulfate glucuronyltransferase [Felis catus]
Giant panda	gene4554	AGAP3	0.298608	13.3569	3.19797	up	PREDICTED: arf-GAP with GTPase, ANK repeat and PH domain-containing protein 3 isoform X2 [Sus scrofa]
Giant panda	gene4558	CDK5	0.111951	2.71204	2.76125	up	PREDICTED: cyclin-dependent-like kinase 5 [Ailuropoda melanoleuca]
Giant panda	gene456	LOC100482154	0	0.223773	4.19483	up	hypothetical protein PANDA_000354 [Ailuropoda melanoleuca]
Giant panda	gene4563	KCNH2	0.047471	3.44102	4.21683	up	PREDICTED: potassium voltage-gated channel subfamily H member 2 isoform X6 [Mustela putorius furo]
Giant panda	gene4572	PHACTR3	2.10801	17.4746	3.03876	up	PREDICTED: phosphatase and actin regulator 3 isoform 1 [Odobenus rosmarus divergens]
Giant panda	gene4575	EDN3	0.299644	5.91506	4.0974	up	PREDICTED: endothelin-3 [Ailuropoda melanoleuca]
Giant panda	gene4579	TUBB1	0	0.103054	3.58344	up	PREDICTED: LOW QUALITY PROTEIN: tubulin beta-1 chain [Ailuropoda melanoleuca]
Giant panda	gene4585	NPEPL1	0.399696	5.14503	3.55591	up	PREDICTED: probable aminopeptidase NPEPL1 [Ursus maritimus]
Giant panda	gene4587	APCDD1L	0	1.63715	5.14134	up	hypothetical protein PANDA_003577 [Ailuropoda melanoleuca]
Giant panda	gene46	CX3CL1	0	0.801315	4.47954	up	PREDICTED: fractalkine isoform X1 [Ailuropoda melanoleuca]
Giant panda	gene4604	SPO11	0.072256	2.52129	3.9593	up	PREDICTED: meiotic recombination protein SPO11 isoform X1 [Ailuropoda melanoleuca]
Giant panda	gene4615	SFI1	1.92013	19.0271	3.01105	up	PREDICTED: LOW QUALITY PROTEIN: protein SFI1 homolog [Ursus maritimus]
Giant panda	gene4620	PIK3IP1	0.433657	7.6568	4.31983	up	PREDICTED: phosphoinositide-3-kinase-interacting protein 1 isoform X1 [Ursus maritimus]
Giant panda	gene4641	RNF215	0.034094	2.05441	3.29932	up	PREDICTED: RING finger protein 215 isoform X2 [Ailuropoda melanoleuca]
Giant panda	gene4644	TBC1D10A	0.412871	7.57998	3.43799	up	PREDICTED: TBC1 domain family member 10A, partial [Ailuropoda melanoleuca]
Giant panda	gene4657	NIPSNAP1	0.322302	4.17933	2.7882	up	PREDICTED: protein NipSnap homolog 1 isoform X1 [Ailuropoda melanoleuca]
Giant panda	gene4659	NEFH	0.110505	11.9472	5.08066	up	PREDICTED: neurofilament heavy polypeptide [Odobenus rosmarus divergens]
Giant panda	gene4664	RHBDD3	0	0.149619	3.5428	up	PREDICTED: rhomboid domain-containing protein 3 [Ailuropoda melanoleuca]
Giant panda	gene4665	EMID1	1.75098	21.6572	3.44959	up	PREDICTED: EMI domain-containing protein 1 isoform X1 [Leptonychotes weddellii]
Giant panda	gene4692	LOC100474440	0.074281	1.10599	3.16182	up	PREDICTED: olfactory receptor 4D1-like [Ursus maritimus]
Giant panda	gene4694	LOC100474948	0	1.08386	4.8397	up	PREDICTED: olfactory receptor 4D1 [Ailuropoda melanoleuca]
Giant panda	gene4701	CUEDC1	0.668206	5.02794	3.45568	up	PREDICTED: CUE domain-containing protein 1 [Odobenus rosmarus divergens]
Giant panda	gene471	LOC100468550	0	0.424104	4.22082	up	PREDICTED: protocadherin beta-6 [Ursus maritimus]
Giant panda	gene4716	LOC100481481	1.3108	6.28545	2.82092	up	PREDICTED: uncharacterized protein C17orf67 homolog [Odobenus rosmarus divergens]
Giant panda	gene4741	PLA2G5	0.45498	3.66069	2.81057	up	PREDICTED: calcium-dependent phospholipase A2 [Ursus maritimus]
Giant panda	gene4744	PLA2G2F	0.333169	4.01745	3.11264	up	PREDICTED: group IIF secretory phospholipase A2 [Odobenus rosmarus divergens]
Giant panda	gene4770	EPHB3	0.236672	3.08742	2.96544	up	PREDICTED: ephrin type-B receptor 3 [Ailuropoda melanoleuca]
Giant panda	gene478	LOC100469553	0.027281	0.882491	2.93676	up	PREDICTED: protocadherin alpha-12-like [Ailuropoda melanoleuca]
Giant panda	gene486	LOC100466458	0.030502	1.53069	3.60258	up	PREDICTED: protocadherin alpha-3 [Canis lupus familiaris]
Giant panda	gene4870	CDCP2	0.061683	1.99229	3.60168	up	PREDICTED: CUB domain-containing protein 2 [Elephantulus edwardii]
Giant panda	gene4871	LOC100467553	0.891177	7.15007	3.43484	up	PREDICTED: NADH-cytochrome b5 reductase-like isoform X1 [Ailuropoda melanoleuca]
Giant panda	gene4874	ACOT11	0.547924	5.58576	2.58358	up	PREDICTED: acyl-coenzyme A thioesterase 11 [Odobenus rosmarus divergens]
Giant panda	gene4879	TTC22	0.152113	5.34099	4.59673	up	hypothetical protein PANDA_003828 [Ailuropoda melanoleuca]
Giant panda	gene4889	LOC105236050	0.111073	1.80132	2.9849	up	PREDICTED: uncharacterized protein LOC103670501 [Ursus maritimus]
Giant panda	gene4897	AMBP	0.013887	2.6728	5.01369	up	PREDICTED: protein AMBP [Ailuropoda melanoleuca]
Giant panda	gene4907	RNF183	0	0.609427	4.14139	up	PREDICTED: RING finger protein 183 [Ursus maritimus]
Giant panda	gene4945	LOC100481070	0	0.483426	4.34419	up	PREDICTED: uncharacterized protein C6orf15 homolog [Ailuropoda melanoleuca]
Giant panda	gene4965	STK32C	2.07276	24.7871	3.4309	up	PREDICTED: serine/threonine-protein kinase 32C [Ursus maritimus]
Giant panda	gene504	SLC4A9	0.0034	0.144883	3.4288	up	PREDICTED: anion exchange protein 4 [Leptonychotes weddellii]
Giant panda	gene5162	LHX6	0.887832	8.20098	2.63865	up	PREDICTED: LIM/homeobox protein Lhx6 isoform X1 [Bubalus bubalis]
Giant panda	gene518	ECSCR	0.094263	3.7073	4.5432	up	PREDICTED: endothelial cell-specific chemotaxis regulator [Ursus maritimus]
Giant panda	gene5180	TRAF1	0.567569	4.71922	3.34382	up	PREDICTED: TNF receptor-associated factor 1 [Ailuropoda melanoleuca]
Giant panda	gene52	CCDC102A	0.16324	2.94646	2.60451	up	hypothetical protein PANDA_000040 [Ailuropoda melanoleuca]
Giant panda	gene5213	MMP19	0	0.552376	4.43582	up	PREDICTED: matrix metalloproteinase-19 [Ailuropoda melanoleuca]
Giant panda	gene522	PROB1	0	0.152499	4.41345	up	hypothetical protein PANDA_000390 [Ailuropoda melanoleuca]
Giant panda	gene5222	IKZF4	0.494856	14.1699	3.35448	up	PREDICTED: zinc finger protein Eos isoform X1 [Ailuropoda melanoleuca]
Giant panda	gene5228	ZC3H10	0.032838	13.1783	6.9352	up	PREDICTED: zinc finger CCCH domain-containing protein 10 [Odobenus rosmarus divergens]
Giant panda	gene523	MZB1	0	2.84378	5.6708	up	PREDICTED: marginal zone B- and B1-cell-specific protein [Ursus maritimus]
Giant panda	gene5261	GPR182	0.226577	4.64945	3.67804	up	PREDICTED: G-protein coupled receptor 182 [Ailuropoda melanoleuca]
Giant panda	gene5264	MYO1A	0.030576	6.87994	4.57609	up	PREDICTED: unconventional myosin-Ia [Ailuropoda melanoleuca]
Giant panda	gene5269	NXPH4	0.417537	5.37729	3.62725	up	PREDICTED: neurexophilin-4 [Ailuropoda melanoleuca]
Giant panda	gene5274	INHBC	0.10417	4.40079	4.55944	up	PREDICTED: inhibin beta C chain [Ailuropoda melanoleuca]
Giant panda	gene5275	INHBE	0	0.495173	3.69891	up	PREDICTED: inhibin beta E chain [Ailuropoda melanoleuca]
Giant panda	gene5284	DTX3	0.331853	3.18392	2.84273	up	PREDICTED: probable E3 ubiquitin-protein ligase DTX3 isoform X1 [Orycteropus afer afer]
Giant panda	gene5287	SLC26A10	0	1.80756	5.68019	up	PREDICTED: solute carrier family 26 member 10 [Odobenus rosmarus divergens]
Giant panda	gene5288	B4GALNT1	0.052972	2.2294	4.00556	up	PREDICTED: beta-1,4 N-acetylgalactosaminyltransferase 1 [Ailuropoda melanoleuca]
Giant panda	gene5294	42803	1.67809	17.2781	3.17224	up	PREDICTED: E3 ubiquitin-protein ligase MARCH9, partial [Panthera tigris altaica]
Giant panda	gene53	GPR114	1.05202	6.35335	2.65022	up	PREDICTED: probable G-protein coupled receptor 114 isoform X1 [Ursus maritimus]
Giant panda	gene5305	PLEKHF1	0.417621	3.12876	2.72768	up	PREDICTED: pleckstrin homology domain-containing family F member 1 [Ailuropoda melanoleuca]
Giant panda	gene5471	RIC3	3.20862	26.6373	2.84998	up	PREDICTED: protein RIC-3 isoform X1 [Ailuropoda melanoleuca]
Giant panda	gene5492	SEC16B	0.894848	10.1189	2.84306	up	PREDICTED: protein transport protein Sec16B [Ailuropoda melanoleuca]
Giant panda	gene55	GPR97	0.801657	9.60838	3.21536	up	PREDICTED: probable G-protein coupled receptor 97 isoform X1 [Ursus maritimus]
Giant panda	gene5692	LMX1B	3.16931	26.7287	2.73726	up	PREDICTED: LIM homeobox transcription factor 1-beta isoform 2 [Trichechus manatus latirostris]
Giant panda	gene5698	SLC2A8	0.177739	2.54935	2.89427	up	PREDICTED: solute carrier family 2, facilitated glucose transporter member 8 [Ailuropoda melanoleuca]
Giant panda	gene5709	LOC100466471	0	5.06784	6.47409	up	hypothetical protein PANDA_004447 [Ailuropoda melanoleuca]
Giant panda	gene5819	MMP24	3.23719	10.8986	2.84609	up	hypothetical protein PANDA_004527 [Ailuropoda melanoleuca]
Giant panda	gene5821	FAM83C	0.196123	0.958907	2.76039	up	PREDICTED: protein FAM83C [Ailuropoda melanoleuca]
Giant panda	gene5823	GDF5	0.034917	7.23815	4.89874	up	PREDICTED: LOW QUALITY PROTEIN: growth/differentiation factor 5 [Ailuropoda melanoleuca]
Giant panda	gene59	CNGB1	0.282531	12.4201	4.87712	up	PREDICTED: LOW QUALITY PROTEIN: cyclic nucleotide-gated cation channel beta-1 [Ursus maritimus]
Giant panda	gene5900	AP5Z1	0.035455	1.32673	4.16722	up	hypothetical protein PANDA_004586 [Ailuropoda melanoleuca]
Giant panda	gene5901	RADIL	2.42248	16.626	3.01483	up	PREDICTED: ras-associating and dilute domain-containing protein isoform X4 [Canis lupus familiaris]
Giant panda	gene5907	SLC29A4	0	2.76283	5.76213	up	PREDICTED: equilibrative nucleoside transporter 4 [Ailuropoda melanoleuca]
Giant panda	gene5908	TNRC18	3.27827	24.7286	2.85396	up	PREDICTED: trinucleotide repeat-containing gene 18 protein [Canis lupus familiaris]
Giant panda	gene5922	LOC100464146	0.129933	3.79051	4.53767	up	PREDICTED: speedy protein E4-like [Ursus maritimus]
Giant panda	gene6022	FGFR3	0	0.745237	3.66143	up	PREDICTED: fibroblast growth factor receptor 3 isoform 1 [Odobenus rosmarus divergens]
Giant panda	gene6026	LOC100464312	0	1.20048	3.5428	up	PREDICTED: chromosome 3 open reading frame, human C4orf48 [Canis lupus familiaris]
Giant panda	gene6031	ZFYVE28	3.01072	13.8659	2.67458	up	hypothetical protein PANDA_004681 [Ailuropoda melanoleuca]
Giant panda	gene6049	HGFAC	0	0.915354	3.99844	up	PREDICTED: LOW QUALITY PROTEIN: hepatocyte growth factor activator [Ailuropoda melanoleuca]
Giant panda	gene6054	CPZ	0.143846	2.22982	3.34655	up	hypothetical protein PANDA_004699 [Ailuropoda melanoleuca]
Giant panda	gene6058	HTRA3	1.06741	4.83237	2.58625	up	hypothetical protein PANDA_004702 [Ailuropoda melanoleuca]
Giant panda	gene61	ZNF319	0.222374	3.24318	3.27375	up	hypothetical protein PANDA_000049 [Ailuropoda melanoleuca]
Giant panda	gene6126	NPAS4	0.041921	4.39472	5.17172	up	PREDICTED: neuronal PAS domain-containing protein 4 [Ailuropoda melanoleuca]
Giant panda	gene6127	SLC29A2	0.078223	3.94427	3.98282	up	PREDICTED: LOW QUALITY PROTEIN: equilibrative nucleoside transporter 2 [Ailuropoda melanoleuca]
Giant panda	gene6130	BRMS1	0.668034	6.81528	2.71792	up	PREDICTED: breast cancer metastasis-suppressor 1 isoform X1 [Felis catus]
Giant panda	gene6131	RIN1	0	1.65242	5.22077	up	PREDICTED: ras and Rab interactor 1 [Ailuropoda melanoleuca]
Giant panda	gene6133	TMEM151A	0.20406	3.45542	3.58218	up	PREDICTED: transmembrane protein 151A [Ceratotherium simum simum]
Giant panda	gene6137	KLC2	0.249104	2.44465	3.63636	up	PREDICTED: kinesin light chain 2 [Ailuropoda melanoleuca]
Giant panda	gene6172	KCNK7	0	1.68058	5.93696	up	PREDICTED: LOW QUALITY PROTEIN: potassium channel subfamily K member 7 [Ailuropoda melanoleuca]
Giant panda	gene6176	LTBP3	1.96669	17.7537	2.64059	up	PREDICTED: latent-transforming growth factor beta-binding protein 3 isoform 1 [Odobenus rosmarus divergens]
Giant panda	gene6187	POLA2	0.271657	4.43196	3.00803	up	PREDICTED: DNA polymerase alpha subunit B [Ailuropoda melanoleuca]
Giant panda	gene6192	SPDYC	0	0.275364	3.96807	up	hypothetical protein PANDA_004810 [Ailuropoda melanoleuca]
Giant panda	gene6202	NAALADL1	0.470803	11.719	3.44047	up	hypothetical protein PANDA_004820 [Ailuropoda melanoleuca]
Giant panda	gene6205	SNX15	0.057871	2.14175	4.24515	up	PREDICTED: sorting nexin-15 isoform X1 [Ursus maritimus]
Giant panda	gene6217	MAP4K2	0.341106	5.5172	3.29278	up	PREDICTED: mitogen-activated protein kinase kinase kinase kinase 2 [Mustela putorius furo]
Giant panda	gene6219	PYGM	0.024704	0.904218	3.68783	up	hypothetical protein PANDA_004837 [Ailuropoda melanoleuca]
Giant panda	gene6222	NRXN2	3.28053	17.8892	2.89428	up	PREDICTED: neurexin-2-beta isoform X7 [Mustela putorius furo]
Giant panda	gene6228	CCDC88B	0.234977	2.78046	3.50751	up	PREDICTED: coiled-coil domain-containing protein 88B [Leptonychotes weddellii]
Giant panda	gene6235	BAD	0.101145	4.08073	4.16216	up	PREDICTED: bcl2-associated agonist of cell death [Ailuropoda melanoleuca]
Giant panda	gene6243	FERMT3	0.319985	4.59369	3.14582	up	PREDICTED: fermitin family homolog 3 [Odobenus rosmarus divergens]
Giant panda	gene6246	MACROD1	2.37214	22.1737	2.99965	up	PREDICTED: O-acetyl-ADP-ribose deacetylase MACROD1 [Leptonychotes weddellii]
Giant panda	gene6253	LOC100467474	0.05942	2.14601	3.22504	up	PREDICTED: uncharacterized protein C11orf84 homolog [Ailuropoda melanoleuca]
Giant panda	gene6285	MFI2	0.832398	6.87108	3.34	up	PREDICTED: melanotransferrin [Ailuropoda melanoleuca]
Giant panda	gene63	MMP15	0.20458	4.06261	3.56147	up	hypothetical protein PANDA_000051 [Ailuropoda melanoleuca]
Giant panda	gene6307	SLC51A	0.904211	5.92827	2.76525	up	PREDICTED: organic solute transporter subunit alpha [Ursus maritimus]
Giant panda	gene6362	NEUROD2	0	0.668628	5.35593	up	hypothetical protein PANDA_004951 [Ailuropoda melanoleuca]
Giant panda	gene6371	ARL5C	0.005115	3.37772	5.06308	up	PREDICTED: putative ADP-ribosylation factor-like protein 5C isoform X2 [Ursus maritimus]
Giant panda	gene6396	ARHGAP23	1.76975	28.4773	3.53339	up	PREDICTED: rho GTPase-activating protein 23 [Leptonychotes weddellii]
Giant panda	gene6409	LRRC46	0.470012	3.96273	3.98121	up	PREDICTED: leucine-rich repeat-containing protein 46 [Ailuropoda melanoleuca]
Giant panda	gene6427	HOXB4	0	1.58825	4.64226	up	Homeobox protein Hox-B4 [Bos mutus]
Giant panda	gene644	KCNJ5	0	1.57742	4.16836	up	PREDICTED: G protein-activated inward rectifier potassium channel 4 [Ailuropoda melanoleuca]
Giant panda	gene6448	ABI3	0.097622	2.00232	3.55284	up	hypothetical protein PANDA_005030 [Ailuropoda melanoleuca]
Giant panda	gene654	HSH2D	0.181721	4.06705	3.70905	up	PREDICTED: hematopoietic SH2 domain-containing protein isoform X1 [Ailuropoda melanoleuca]
Giant panda	gene6663	ANKRD2	0	1.80568	5.36761	up	PREDICTED: LOW QUALITY PROTEIN: ankyrin repeat domain-containing protein 2 [Ursus maritimus]
Giant panda	gene668	TMEM38A	0.697425	4.76569	2.87111	up	PREDICTED: trimeric intracellular cation channel type A [Ailuropoda melanoleuca]
Giant panda	gene669	NWD1	1.66205	12.5949	3.18566	up	PREDICTED: LOW QUALITY PROTEIN: NACHT and WD repeat domain-containing protein 1 [Ursus maritimus]
Giant panda	gene672	CPAMD8	2.12585	12.9511	2.90481	up	PREDICTED: C3 and PZP-like alpha-2-macroglobulin domain-containing protein 8 [Odobenus rosmarus divergens]
Giant panda	gene6721	LOC105236621	0	0.846688	3.66143	up	#N/A
Giant panda	gene678	USHBP1	0.072993	1.95678	3.66677	up	PREDICTED: Usher syndrome type-1C protein-binding protein 1 [Ailuropoda melanoleuca]
Giant panda	gene686	GTPBP3	0.084113	4.71717	4.05643	up	PREDICTED: tRNA modification GTPase GTPBP3, mitochondrial isoform X1 [Mustela putorius furo]
Giant panda	gene690	TMEM221	0.924609	11.5628	3.45676	up	PREDICTED: transmembrane protein 221 [Mustela putorius furo]
Giant panda	gene6928	GJA4	0.063316	1.28868	3.29225	up	PREDICTED: gap junction alpha-4 protein [Ailuropoda melanoleuca]
Giant panda	gene6931	GJB4	0	1.56341	5.69881	up	PREDICTED: gap junction beta-4 protein [Ailuropoda melanoleuca]
Giant panda	gene695	COLGALT1	0.570797	5.26945	3.45412	up	hypothetical protein PANDA_000528 [Ailuropoda melanoleuca]
Giant panda	gene696	UNC13A	4.67997	37.592	3.4751	up	PREDICTED: protein unc-13 homolog A isoform X1 [Mustela putorius furo]
Giant panda	gene6984	RD3	0.065853	3.04463	4.68674	up	PREDICTED: protein RD3 [Ailuropoda melanoleuca]
Giant panda	gene700	B3GNT3	0.27821	9.58737	3.82751	up	PREDICTED: N-acetyllactosaminide beta-1,3-N-acetylglucosaminyltransferase 3 [Ailuropoda melanoleuca]
Giant panda	gene705	SLC5A5	0.278737	3.92526	4.19865	up	PREDICTED: LOW QUALITY PROTEIN: sodium/iodide cotransporter [Ailuropoda melanoleuca]
Giant panda	gene7067	ADRB3	0	0.697695	5.28378	up	PREDICTED: LOW QUALITY PROTEIN: beta-3 adrenergic receptor [Ailuropoda melanoleuca]
Giant panda	gene7070	STAR	0.001864	0.802646	4.91416	up	PREDICTED: steroidogenic acute regulatory protein, mitochondrial [Ailuropoda melanoleuca]
Giant panda	gene708	KCNN1	1.07061	5.72882	2.91668	up	PREDICTED: small conductance calcium-activated potassium channel protein 1 isoform X3 [Felis catus]
Giant panda	gene7086	IL17REL	0.383096	7.05826	3.38577	up	PREDICTED: putative interleukin-17 receptor E-like [Ursus maritimus]
Giant panda	gene711	IL12RB1	0.032126	4.84259	4.29641	up	PREDICTED: LOW QUALITY PROTEIN: interleukin-12 receptor subunit beta-1 [Ursus maritimus]
Giant panda	gene7116	SHANK3	0.911954	15.694	2.98353	up	PREDICTED: SH3 and multiple ankyrin repeat domains protein 3 [Odobenus rosmarus divergens]
Giant panda	gene7223	SGK2	1.20407	28.0233	4.25909	up	PREDICTED: serine/threonine-protein kinase Sgk2 isoform X1 [Ursus maritimus]
Giant panda	gene7234	R3HDML	0	2.89974	5.52194	up	PREDICTED: peptidase inhibitor R3HDML [Ailuropoda melanoleuca]
Giant panda	gene7235	HNF4A	0.651087	8.10824	3.05287	up	PREDICTED: hepatocyte nuclear factor 4-alpha isoform X1 [Ailuropoda melanoleuca]
Giant panda	gene7243	WISP2	0.05331	4.39912	5.04846	up	PREDICTED: WNT1-inducible-signaling pathway protein 2 isoform X1 [Ailuropoda melanoleuca]
Giant panda	gene7245	KCNK15	0.047728	1.34581	3.99426	up	PREDICTED: potassium channel subfamily K member 15 [Mustela putorius furo]
Giant panda	gene7250	PABPC1L	0.207125	5.04531	4.10048	up	hypothetical protein PANDA_005635 [Ailuropoda melanoleuca]
Giant panda	gene7260	MATN4	0.02559	4.02044	4.88818	up	PREDICTED: matrilin-4 isoform X1 [Leptonychotes weddellii]
Giant panda	gene7261	RBPJL	0.099538	5.49924	5.28805	up	PREDICTED: recombining binding protein suppressor of hairless-like protein [Leptonychotes weddellii]
Giant panda	gene727	ELL	2.91234	24.8019	2.94202	up	PREDICTED: RNA polymerase II elongation factor ELL [Ailuropoda melanoleuca]
Giant panda	gene735	CRTC1	4.29869	39.2777	2.66999	up	hypothetical protein PANDA_000563 [Ailuropoda melanoleuca]
Giant panda	gene7356	NMUR1	0.196687	4.24847	2.88821	up	hypothetical protein PANDA_005717 [Ailuropoda melanoleuca]
Giant panda	gene7368	GPR55	1.38528	5.21611	2.58358	up	PREDICTED: G-protein coupled receptor 55 isoform X3 [Ailuropoda melanoleuca]
Giant panda	gene7393	BEGAIN	0.74643	5.40618	3.53641	up	PREDICTED: brain-enriched guanylate kinase-associated protein [Mustela putorius furo]
Giant panda	gene7401	DEGS2	0.440152	7.68612	3.95601	up	PREDICTED: sphingolipid delta(4)-desaturase/C4-hydroxylase DES2 [Ailuropoda melanoleuca]
Giant panda	gene7407	LOC100470588	0.423656	2.67327	2.97868	up	PREDICTED: HHIP-like protein 1 [Mustela putorius furo]
Giant panda	gene741	COPE	0.736782	7.56011	3.60423	up	PREDICTED: coatomer subunit epsilon [Ailuropoda melanoleuca]
Giant panda	gene7411	BCL11B	2.56293	34.8784	3.58547	up	PREDICTED: B-cell lymphoma/leukemia 11B [Ceratotherium simum simum]
Giant panda	gene7415	DPYS	0.985915	8.37654	3.15186	up	PREDICTED: dihydropyrimidinase [Ailuropoda melanoleuca]
Giant panda	gene745	ARMC6	0.862659	4.76208	2.96182	up	hypothetical protein PANDA_000572 [Ailuropoda melanoleuca]
Giant panda	gene747	TMEM161A	2.15878	16.9528	2.67492	up	hypothetical protein PANDA_000574 [Ailuropoda melanoleuca]
Giant panda	gene7511	PNLIPRP1	1.16867	22.2711	3.33457	up	PREDICTED: inactive pancreatic lipase-related protein 1 [Ursus maritimus]
Giant panda	gene7622	SIRT5	0.102807	1.37141	3.32309	up	PREDICTED: NAD-dependent protein deacylase sirtuin-5, mitochondrial [Ailuropoda melanoleuca]
Giant panda	gene7627	TG	9.92478	106.384	2.87958	up	PREDICTED: thyroglobulin [Ailuropoda melanoleuca]
Giant panda	gene7666	KBTBD12	1.30849	18.0448	3.07434	up	PREDICTED: kelch repeat and BTB domain-containing protein 12 [Ailuropoda melanoleuca]
Giant panda	gene7686	GP9	0	3.01747	5.05728	up	PREDICTED: platelet glycoprotein IX [Odobenus rosmarus divergens]
Giant panda	gene7752	WDFY2	1.99548	594.001	5.83719	up	PREDICTED: WD repeat and FYVE domain-containing protein 2 [Ailuropoda melanoleuca]
Giant panda	gene7847	CACNA1F	0.437949	23.0863	5.15338	up	PREDICTED: voltage-dependent L-type calcium channel subunit alpha-1F isoform X1 [Ailuropoda melanoleuca]
Giant panda	gene785	SLC6A20	0.054966	11.0996	5.6357	up	PREDICTED: sodium- and chloride-dependent transporter XTRP3 [Ailuropoda melanoleuca]
Giant panda	gene7862	PIM2	0	0.800803	4.78847	up	PREDICTED: serine/threonine-protein kinase pim-2 isoform X2 [Ailuropoda melanoleuca]
Giant panda	gene7868	GATA1	1.45112	4.76899	2.69205	up	PREDICTED: erythroid transcription factor [Ailuropoda melanoleuca]
Giant panda	gene7878	TBC1D25	0.197223	5.17187	4.22243	up	PREDICTED: TBC1 domain family member 25 [Ailuropoda melanoleuca]
Giant panda	gene7883	LOC100479982	0.447478	3.27747	2.78733	up	PREDICTED: protein SSX5-like [Camelus ferus]
Giant panda	gene7943	SHANK1	3.73682	17.9687	2.80151	up	PREDICTED: SH3 and multiple ankyrin repeat domains protein 1 [Mustela putorius furo]
Giant panda	gene7945	SYT3	0.960156	9.19635	3.48958	up	PREDICTED: LOW QUALITY PROTEIN: synaptotagmin-3 [Ailuropoda melanoleuca]
Giant panda	gene7946	LRRC4B	0.594524	6.95249	2.62561	up	PREDICTED: leucine-rich repeat-containing protein 4B [Vicugna pacos]
Giant panda	gene7952	MYBPC2	0.471116	17.3409	4.40748	up	PREDICTED: myosin-binding protein C, fast-type [Ailuropoda melanoleuca]
Giant panda	gene7953	SPIB	0.050727	1.00972	2.9849	up	PREDICTED: transcription factor Spi-B isoform X2 [Ailuropoda melanoleuca]
Giant panda	gene7956	NAPSA	0.400712	6.12417	3.06539	up	PREDICTED: napsin-A [Ursus maritimus]
Giant panda	gene7960	IZUMO2	0	5.03988	6.87691	up	PREDICTED: izumo sperm-egg fusion protein 2 [Ursus maritimus]
Giant panda	gene7980	BCL2L12	0.116651	2.54351	3.37809	up	PREDICTED: bcl-2-like protein 12 [Ursus maritimus]
Giant panda	gene7984	PRR12	0.687661	20.8046	4.53038	up	PREDICTED: proline-rich protein 12 [Camelus dromedarius]
Giant panda	gene7985	PRRG2	0.016451	2.18815	4.91018	up	PREDICTED: transmembrane gamma-carboxyglutamic acid protein 2 [Ursus maritimus]
Giant panda	gene7991	FLT3LG	0.054805	3.40042	3.9593	up	PREDICTED: fms-related tyrosine kinase 3 ligand isoform X1 [Ailuropoda melanoleuca]
Giant panda	gene7992	ALDH16A1	0.036419	3.82842	5.51691	up	PREDICTED: aldehyde dehydrogenase family 16 member A1 [Ailuropoda melanoleuca]
Giant panda	gene8004	TRPM4	0.580711	18.0149	2.68734	up	PREDICTED: transient receptor potential cation channel subfamily M member 4 isoform X2 [Mustela putorius furo]
Giant panda	gene8006	PPFIA3	0.215177	5.74017	4.62776	up	PREDICTED: liprin-alpha-3 isoform X2 [Bos taurus]
Giant panda	gene801	RTP3	0.323366	3.94544	2.92265	up	PREDICTED: receptor-transporting protein 3 [Ursus maritimus]
Giant panda	gene8012	NTF4	0.059205	1.53069	4.01867	up	PREDICTED: neurotrophin-4 [Ailuropoda melanoleuca]
Giant panda	gene8023	PLEKHA4	0.680971	5.94883	2.59031	up	PREDICTED: pleckstrin homology domain-containing family A member 4 isoform X1 [Ailuropoda melanoleuca]
Giant panda	gene8024	HSD17B14	0.17567	4.12175	4.0126	up	PREDICTED: 17-beta-hydroxysteroid dehydrogenase 14 [Ursus maritimus]
Giant panda	gene8025	BCAT2	0.222097	6.15214	4.19196	up	PREDICTED: branched-chain-amino-acid aminotransferase, mitochondrial [Odobenus rosmarus divergens]
Giant panda	gene8026	FGF21	0	1.11761	3.83976	up	PREDICTED: fibroblast growth factor 21 [Ailuropoda melanoleuca]
Giant panda	gene8029	RASIP1	0.841584	11.9121	3.52475	up	PREDICTED: LOW QUALITY PROTEIN: ras-interacting protein 1 [Equus caballus]
Giant panda	gene803	TDGF1	0.34448	3.71118	3.3635	up	PREDICTED: teratocarcinoma-derived growth factor 1 [Ursus maritimus]
Giant panda	gene8031	FUT2	0	1.01216	4.68023	up	PREDICTED: galactoside 2-alpha-L-fucosyltransferase 2 [Ailuropoda melanoleuca]
Giant panda	gene8032	LOC100472596	1.1019	15.1948	2.68924	up	hypothetical protein PANDA_006311 [Ailuropoda melanoleuca]
Giant panda	gene8035	DBP	0	1.45881	4.80575	up	PREDICTED: D site-binding protein [Bison bison bison]
Giant panda	gene8036	SPHK2	0.358258	5.6477	3.11412	up	hypothetical protein PANDA_006315 [Ailuropoda melanoleuca]
Giant panda	gene8041	LMTK3	0.286183	1.85213	2.5998	up	PREDICTED: LOW QUALITY PROTEIN: serine/threonine-protein kinase LMTK3 [Mustela putorius furo]
Giant panda	gene8045	GRIN2D	1.13585	16.5232	3.22478	up	PREDICTED: glutamate receptor ionotropic, NMDA 2D, partial [Elephantulus edwardii]
Giant panda	gene805	ALS2CL	0	1.19569	4.05733	up	PREDICTED: ALS2 C-terminal-like protein [Ailuropoda melanoleuca]
Giant panda	gene8050	CCDC114	0.459167	10.0677	4.0387	up	PREDICTED: coiled-coil domain-containing protein 114 isoform X1 [Mustela putorius furo]
Giant panda	gene8053	LOC100482338	1.09208	6.25256	3.16403	up	PREDICTED: uncharacterized protein C19orf68-like [Leptonychotes weddellii]
Giant panda	gene809	PRSS45	0.060039	1.80344	3.58727	up	PREDICTED: serine protease 45, partial [Ursus maritimus]
Giant panda	gene810	LOC100464627	0.026489	0.979254	3.69182	up	PREDICTED: serine protease 44-like [Ursus maritimus]
Giant panda	gene8118	ECEL1	0	2.52669	4.34419	up	PREDICTED: LOW QUALITY PROTEIN: endothelin-converting enzyme-like 1 [Ailuropoda melanoleuca]
Giant panda	gene8141	GPR19	0	1.50287	5.42464	up	PREDICTED: probable G-protein coupled receptor 19 [Ailuropoda melanoleuca]
Giant panda	gene8187	ARR3	0.102443	5.20118	4.70026	up	PREDICTED: arrestin-C [Ailuropoda melanoleuca]
Giant panda	gene8190	GDPD2	0.102627	2.06169	2.62888	up	PREDICTED: glycerophosphoinositol inositolphosphodiesterase GDPD2 isoform X4 [Mustela putorius furo]
Giant panda	gene8193	SLC7A3	0	8.077	6.17495	up	PREDICTED: cationic amino acid transporter 3 [Ursus maritimus]
Giant panda	gene8214	RTN4RL1	1.48755	14.7202	3.10148	up	hypothetical protein PANDA_006468 [Ailuropoda melanoleuca]
Giant panda	gene8223	TLCD2	0.220909	1.77978	2.80759	up	PREDICTED: TLC domain-containing protein 2 [Ailuropoda melanoleuca]
Giant panda	gene8229	SLC43A2	1.36649	13.1605	2.71422	up	PREDICTED: large neutral amino acids transporter small subunit 4 isoform X1 [Ailuropoda melanoleuca]
Giant panda	gene8233	INPP5K	0.243147	6.44236	2.82573	up	hypothetical protein PANDA_006482 [Ailuropoda melanoleuca]
Giant panda	gene8242	DOC2B	0.875256	7.6114	3.42736	up	PREDICTED: double C2-like domain-containing protein beta [Bos taurus]
Giant panda	gene827	PTPN23	1.21331	8.24177	3.36504	up	hypothetical protein PANDA_000632 [Ailuropoda melanoleuca]
Giant panda	gene828	SCAP	0.463331	7.56595	2.85719	up	PREDICTED: sterol regulatory element-binding protein cleavage-activating protein [Pantholops hodgsonii]
Giant panda	gene830	CSPG5	1.06079	3.79577	2.65929	up	PREDICTED: chondroitin sulfate proteoglycan 5 [Ailuropoda melanoleuca]
Giant panda	gene8310	CRYGB	0.040031	0.743931	3.15309	up	hypothetical protein PANDA_006542 [Ailuropoda melanoleuca]
Giant panda	gene8376	ARSI	0	2.43938	5.08585	up	PREDICTED: LOW QUALITY PROTEIN: arylsulfatase I [Ailuropoda melanoleuca]
Giant panda	gene8377	CAMK2A	2.17265	13.2939	2.6761	up	PREDICTED: LOW QUALITY PROTEIN: calcium/calmodulin-dependent protein kinase type II subunit alpha [Ailuropoda melanoleuca]
Giant panda	gene8438	PRELP	0.318456	4.62122	3.9061	up	PREDICTED: prolargin [Ailuropoda melanoleuca]
Giant panda	gene8449	REN	0.428378	2.92211	3.02129	up	PREDICTED: renin [Ailuropoda melanoleuca]
Giant panda	gene8483	SLC45A3	0	4.70647	6.00586	up	PREDICTED: solute carrier family 45 member 3 [Ailuropoda melanoleuca]
Giant panda	gene8540	PPM1J	0.123098	1.87315	2.65715	up	hypothetical protein PANDA_006727 [Ailuropoda melanoleuca]
Giant panda	gene8564	BPIFB1	0.380534	4.07917	3.46022	up	PREDICTED: BPI fold-containing family B member 1 isoform X1 [Ursus maritimus]
Giant panda	gene8569	BPIFB4	1.09155	12.6485	3.37345	up	PREDICTED: BPI fold-containing family B member 4 [Ailuropoda melanoleuca]
Giant panda	gene857	HOXA11	0	2.12268	5.2714	up	PREDICTED: homeobox protein Hox-A11 [Camelus dromedarius]
Giant panda	gene8572	BPIFB2	0.231765	3.92709	3.47624	up	PREDICTED: BPI fold-containing family B member 2 [Ailuropoda melanoleuca]
Giant panda	gene8573	SUN5	2.72645	26.0281	2.93023	up	PREDICTED: SUN domain-containing protein 5 [Ailuropoda melanoleuca]
Giant panda	gene8580	LOC105237210	0.032053	6.32627	5.61817	up	PREDICTED: LOW QUALITY PROTEIN: uncharacterized protein C20orf203 homolog [Ursus maritimus]
Giant panda	gene8593	CCM2L	0.859373	10.826	3.32013	up	hypothetical protein PANDA_006771 [Ailuropoda melanoleuca]
Giant panda	gene8594	XKR7	0.921257	10.9179	3.08767	up	hypothetical protein PANDA_006772 [Ailuropoda melanoleuca]
Giant panda	gene8607	REM1	0	14.0698	8.761	up	hypothetical protein PANDA_006784 [Ailuropoda melanoleuca]
Giant panda	gene8719	MGAT5B	1.93768	21.0799	3.47164	up	PREDICTED: alpha-1,6-mannosylglycoprotein 6-beta-N-acetylglucosaminyltransferase B [Ailuropoda melanoleuca]
Giant panda	gene8757	BEAN1	0.174718	8.08525	4.14067	up	hypothetical protein PANDA_006899 [Ailuropoda melanoleuca]
Giant panda	gene8783	E2F4	0.613185	6.11192	2.5795	up	hypothetical protein PANDA_006925 [Ailuropoda melanoleuca]
Giant panda	gene8791	LRRC36	0.340361	5.60373	3.31735	up	PREDICTED: leucine-rich repeat-containing protein 36 [Ailuropoda melanoleuca]
Giant panda	gene8801	ACD	0	0.761969	3.93705	up	PREDICTED: adrenocortical dysplasia protein homolog [Ursus maritimus]
Giant panda	gene8804	LOC100466402	0	0.453613	5.29606	up	PREDICTED: uncharacterized protein C16orf86 homolog [Ailuropoda melanoleuca]
Giant panda	gene8817	SLC12A4	0.030735	2.85097	4.91911	up	PREDICTED: solute carrier family 12 member 4 isoform X1 [Leptonychotes weddellii]
Giant panda	gene8838	POGK	4.81458	235.157	4.95007	up	hypothetical protein PANDA_006978 [Ailuropoda melanoleuca]
Giant panda	gene9016	ARHGAP36	0.699639	5.73017	3.77553	up	PREDICTED: rho GTPase-activating protein 36 [Ailuropoda melanoleuca]
Giant panda	gene9023	RAB33A	0	1.43634	5.02814	up	PREDICTED: ras-related protein Rab-33A isoform X1 [Sus scrofa]
Giant panda	gene9150	TNFRSF9	0.061548	0.741071	2.74614	up	PREDICTED: tumor necrosis factor receptor superfamily member 9 isoform X1 [Ursus maritimus]
Giant panda	gene9180	T	0.000938	0.877849	3.71829	up	PREDICTED: brachyury protein isoform X1 [Ailuropoda melanoleuca]
Giant panda	gene9282	PLAC1	0.061671	2.2938	4.58879	up	PREDICTED: placenta-specific protein 1 [Ailuropoda melanoleuca]
Giant panda	gene9293	HS6ST2	0	0.795971	3.83976	up	PREDICTED: LOW QUALITY PROTEIN: heparan sulfate 6-O-sulfotransferase 2, partial [Leptonychotes weddellii]
Giant panda	gene9314	SIGLEC1	1.29038	5.5465	2.58797	up	PREDICTED: LOW QUALITY PROTEIN: sialoadhesin [Ursus maritimus]
Giant panda	gene9315	ADAM33	0.606943	6.21715	3.10421	up	PREDICTED: disintegrin and metalloproteinase domain-containing protein 33 [Leptonychotes weddellii]
Giant panda	gene9347	TGM6	0.721912	5.61162	2.57445	up	hypothetical protein PANDA_007378 [Ailuropoda melanoleuca]
Giant panda	gene9391	SLC6A18	0.336068	3.60628	3.05301	up	hypothetical protein PANDA_007411 [Ailuropoda melanoleuca]
Giant panda	gene9397	MRPL36	0.109517	0.965055	2.73814	up	PREDICTED: 39S ribosomal protein L36, mitochondrial [Ailuropoda melanoleuca]
Giant panda	gene9402	ASPG	0.022276	1.69331	4.06619	up	PREDICTED: 60 kDa lysophospholipase [Ailuropoda melanoleuca]
Giant panda	gene9425	LOC105237469	0.200642	4.47288	3.20132	up	PREDICTED: uncharacterized protein LOC101691502 isoform X4 [Mustela putorius furo]
Giant panda	gene9473	SPAG8	0.030402	0.54337	3.18344	up	PREDICTED: sperm-associated antigen 8 [Ailuropoda melanoleuca]
Giant panda	gene9488	LOC100473627	0.0405	1.51149	3.71922	up	PREDICTED: olfactory receptor 2S2 [Ailuropoda melanoleuca]
Giant panda	gene9575	ITIH4	0.196484	1.83037	3.48774	up	PREDICTED: inter-alpha-trypsin inhibitor heavy chain H4 isoform X1 [Ursus maritimus]
Giant panda	gene9576	ITIH3	0.166147	1.77237	2.69005	up	PREDICTED: inter-alpha-trypsin inhibitor heavy chain H3 [Ailuropoda melanoleuca]
Giant panda	gene9589	SEMA3G	0.015884	1.82466	3.08033	up	PREDICTED: semaphorin-3G isoform X1 [Ailuropoda melanoleuca]
Giant panda	gene9598	TLR9	0	1.03306	4.69884	up	PREDICTED: toll-like receptor 9-like isoform 2 [Odobenus rosmarus divergens]
Giant panda	gene9609	RRP9	0.559864	3.86906	2.59018	up	PREDICTED: LOW QUALITY PROTEIN: U3 small nucleolar RNA-interacting protein 2 [Ailuropoda melanoleuca]
Giant panda	gene9618	TEX264	2.29707	17.376	2.81725	up	PREDICTED: testis-expressed sequence 264 protein [Ailuropoda melanoleuca]
Giant panda	gene9672	TMPPE	0.009576	0.744362	5.03869	up	PREDICTED: transmembrane protein with metallophosphoesterase domain [Ailuropoda melanoleuca]
Giant panda	gene970	JADE2	1.76908	12.8006	2.6143	up	PREDICTED: protein Jade-2 isoform X1 [Leptonychotes weddellii]
Giant panda	gene9717	LSS	0.241032	6.3794	4.04477	up	PREDICTED: LOW QUALITY PROTEIN: lanosterol synthase [Ailuropoda melanoleuca]
Giant panda	gene9720	COL6A2	0.101367	2.00762	2.89134	up	PREDICTED: LOW QUALITY PROTEIN: collagen alpha-2(VI) chain [Ailuropoda melanoleuca]
Giant panda	gene9724	SLC19A1	0.174906	2.13554	2.70009	up	PREDICTED: folate transporter 1 [Leptonychotes weddellii]
Giant panda	gene9729	ADARB1	2.24768	23.5954	3.3529	up	PREDICTED: double-stranded RNA-specific editase 1 isoform X1 [Ailuropoda melanoleuca]
Giant panda	gene9733	FAM207A	0.217316	5.85653	4.59259	up	hypothetical protein PANDA_007703 [Ailuropoda melanoleuca]
Giant panda	gene9748	TMC3	0.167598	3.88877	2.62631	up	PREDICTED: transmembrane channel-like protein 3 [Ailuropoda melanoleuca]
Giant panda	gene9752	LOC100470010	0.790014	6.82043	2.75528	up	PREDICTED: uncharacterized protein C15orf26 homolog isoform X1 [Ursus maritimus]
Giant panda	gene981	PITX1	0.052458	1.12477	3.61748	up	PREDICTED: pituitary homeobox 1 [Myotis brandtii]
Giant panda	gene983	TIFAB	0.021463	1.70016	4.20864	up	PREDICTED: TRAF-interacting protein with FHA domain-containing protein B [Ursus maritimus]
Giant panda	gene984	NEUROG1	0.454842	3.68482	2.69608	up	PREDICTED: neurogenin-1 [Ailuropoda melanoleuca]
Giant panda	gene9944	CELSR2	0.103193	5.59895	4.44365	up	PREDICTED: cadherin EGF LAG seven-pass G-type receptor 2 isoformX1 [Canis lupus familiaris]
Giant panda	gene9952	SYPL2	0.104367	3.25746	3.90159	up	PREDICTED: synaptophysin-like protein 2 [Ailuropoda melanoleuca]
Giant panda	gene9978	KCNC4	0.477454	10.1064	3.91263	up	PREDICTED: potassium voltage-gated channel subfamily C member 4 [Trichechus manatus latirostris]
