# Supplementary material for: Comparative Analysis of MicroRNA and mRNA Profiles of Sperm with Different Freeze Tolerance Capacities in Boar (Sus scrofa) and Giant Panda (Ailuropoda melanoleuca)
Source: Biomolecules. 2019 Sep 1;9(9):432. doi: 10.3390/biom9090432 (PMC6769438; doi:10.3390/biom9090432)
Supplement: Supplementary file 1 [file biomolecules-09-00432-s001.zip › Suplementary materials/Table S3 Apoptosis, Glycolysis and Oxidative phosphorylation related DE mRNAs in boar and giant panda sperm.xlsx]

## Sheet: Apoptosis
			Name	Function	Reference
1	Boar	HRH4	Histamine Receptor H4	diminished histamine H4 receptor (H₄R) expression and impaired histamine transport in the salivary gland epithelial cells in SS，inhibitory effect of H₄R activation on apoptosis of human salivary gland cells	Activation of histamine H4 receptor inhibits TNFα/IMD-0354-induced apoptosis in human salivary NS-SV-AC cells.
				The histamine H(4) receptor is the most recently identified receptor and is considered to play a role in a variety of inflammatory diseases， superinduction of the histamine H(4) receptor gene in peripheral key organs, including the spleen, that is promoted by sepsis is transcriptionally controlled by NF-kappaB, whereas stimulation of this receptor is involved in the development of sepsis-induced …	Up-regulation of histamine H4 receptors contributes to splenic apoptosis in septic mice: counteraction of the antiapoptotic action of nuclear factor-kappaB.
2	Boar	STARD13	StAR-related lipid transfer domain 13	STARD13 3'-UTR promotes HCC apoptosis through acting as a ceRNA for Fas。The 30-UTR of STARD13 inhibits breast cancer metastasis	STARD13 promotes hepatocellular carcinoma apoptosis by acting as a ceRNA for Fas
3	Boar	POSTN	Periostin	periostin (Postn), a matricellular protein that interacts with various integrin molecules on the cell surface, in colitis-induced colorectal cancer. Postn inhibited tumor growth and induced the apoptosis of mouse rectal cancer cells in vitro	Periostin attenuates tumor growth by inducing apoptosis in colitis-related colorectal cancer
				Our study revealed that high-level mechanical stretch induces apoptotic cell death, and that periostin plays a protective role against mechanical stretch-induced apoptosis in osteoblastic cells.	Periostin inhibits mechanical stretch-induced apoptosis in osteoblast-like MG-63 cells
				Periostin mitigates high glucose-induced mitochondrial apoptosis in endothelial cells, via activation of Nrf2/HO-1 signaling and reduction of ROS formation.	Upregulation of Periostin Prevents High Glucose-Induced Mitochondrial Apoptosis in Human Umbilical Vein Endothelial Cells via Activation of Nrf2/HO-1 Signaling
4	Boar	RHBDD3(RHBDD3)	Rhomboid Domain Containing 3	PTAG as an important pro-apoptotic mediator in drug inducible intrinsic apoptotic pathways	Primary colorectal tumors fail to express the proapoptotic mediator PTAG and its reexpression augments drug-induced apoptosis.
5	Boar	ZNF32	Zinc Finger Protein 32	ZNF32 overexpression maintains mitochondrial membrane potential and enhances the antioxidant capacity of cells to detoxify ROS，ZNF32-deficient cells are more sensitive and vulnerable to oxidative stress-induced cell injury.1q-binding protein (C1QBP) is a direct target gene of ZNF32 that inactivates the p38 MAPK pathway, thereby exerting the protective effects of ZNF32 on oxidative stress-induced …	ZNF32 protects against oxidative stress-induced apoptosis by modulating C1QBP transcription.
6	Boar	PAX6	Paired Box 6	Western blot analysis indicated that the inhibition of PAX6 increased the levels of the anti-apoptotic proteins, Bcl-2, proliferating cell nuclear antigen (PCNA) and CDK1, but reduced the levels of the pro-apoptotic proteins, BAX and p21. In conclusion, our data demonstrate that the suppression of PAX6 increases proliferation and decreases apoptosis in human retinoblastoma cells by regulating sev…	Suppression of PAX6 promotes cell proliferation and inhibits apoptosis in human retinoblastoma cells.
				Ectopic expression of miR-365b-3p significantly attenuates cell growth, induces cell cycle arrest in G1 phase and cell apoptosis through inhibiting the expression of PAX6 by directly binding its 3' untranslated regions.	MiR-365b-3p, down-regulated in retinoblastoma, regulates cell cycle progression and apoptosis of human retinoblastoma cells by targeting PAX6
				Lentiviral vector-mediated overexpression of PAX6 in human retinoblastoma cells was associated with increased cell proliferation parallel to a reduced caspase-3-dependent apoptotic rate and a change in the p53 regulated cell cycle.	Lentiviral vector-mediated PAX6 overexpression promotes growth and inhibits apoptosis of human retinoblastoma cells
				Silencing the Pax6 gene with short interfering RNA resulted in an inhibited growth and an increased apoptosis of cultured human retinoblastoma cells.	Pax6 regulates proliferation and apoptosis of human retinoblastoma cells
7	Boar	ENC1	Ectodermal-Neural Cortex 1	knockdown of Enc1 protects newborn neurons from apoptosis induced by OGD associated with Nrf2 and HO-1	Inhibition of Ectodermal-Neural Cortex 1 Protects Neural Cells from Apoptosis Induced by Hypoxia and Hypoglycemia
8	Boar	ITGA2	Integrin Subunit Alpha 2	targeting integrin alpha 2 subunit by antibodies did not only inhibit cell migration, but also induce apoptosis effect on gastric cancer cells.	Blockade of ITGA2 Induces Apoptosis and Inhibits Cell Migration in Gastric Cancer
9	Boar	EBF1	Early B Cell Factor 1	EBF1 gene suppresses the activation of the MAPK axis, thereby promoting both the proliferation and migration of bone marrow CD34+ cells as well as inhibiting the associating apoptosis	EBF1 gene promotes the proliferation and inhibits the apoptosis of bone marrow CD34+ cells in patients with myelodysplastic syndrome through negative regulation of mitogen-activated protein kinase axis.
10	Boar	AQP2	Aquaporin 2	under apoptotic stimulation aquaporin-2 would act as a sensor leading to a co-ordinated activation of specific ionic channels for potassium and chloride efflux, resulting in both more rapid cell shrinkage and more rapid achievement of adequate levels of ions necessary to activate the enzymatic apoptotic cascade.	Role of AQP2 during apoptosis in cortical collecting duct cells
11	Boar	TMEM14A	Transmembrane Protein 14A	Transmembrane protein 14A (TMEM14A) was identified as a novel suppressor of Bax using yeast-based functional screening. TMEM14A is a novel mitochondria-associated membrane protein containing a putative transmembrane domain. Over-expression of TMEM14A in U87MG cells inhibited N-(4-hydroxyphenyl)retinamide (4-HPR)-induced apoptosis	TMEM14A inhibits N-(4-hydroxyphenyl)retinamide-induced apoptosis through the stabilization of mitochondrial membrane potential
12	Boar	GRHL3	Grainyhead Like Transcription Factor 3	down-regulation of GRHL3 in vitro could inhibit colorectal cancer (CRC) cell activity and trigger cell cycle arrest at G0/G1 phase and apoptosis.	Knockdown of GRHL3 inhibits activities and induces cell cycle arrest and apoptosis of human colorectal cancer cells.
				GRHL3 induces Akt and endothelial nitric oxide synthase phosphorylation and its expression is increased by physiological concentrations of nitric oxide. Nitric oxide dependent migration is completely dependent on GRHL3 expression. Moreover, GRHL3 inhibits apoptosis of endothelial cells in an eNOS-dependent manner	The transcription factor Grainyhead like 3 (GRHL3) affects endothelial cell apoptosis and migration in a NO-dependent manner
13	Boar	SYVN1（HRD1）	Synoviolin 1	Synoviolin, also known as Hrd1, is an ER membrane-spanning protein. Synoviolin was initially identified as a ubiquitin ligase involved in degrading misfolded proteins， Synoviolin achieves its anti-apoptotic functions through multiple mechanisms: first, Synoviolin degrades misfolded proteins to suppress ER stress-induced cell death	Icariin induces synoviolin expression through NFE2L1 to protect neurons from ER stress-induced apoptosis
14	Boar	STX1B	Syntaxin 1B	transfected Stx1B gene induces apoptosis by activating the caspase cascade after Stx1B expression in the cytoplasm.	Regulated expression of the Shiga toxin B gene induces apoptosis in mammalian fibroblastic cells
15	Boar	S1PR2	Sphingosine-1-Phosphate Receptor 2	S1PR2 antagonist protects endothelial cells against high glucose-induced mitochondrial apoptosis through the Akt/GSK-3β signaling pathway.	S1PR2 antagonist protects endothelial cells against high glucose-induced mitochondrial apoptosis through the Akt/GSK-3β signaling pathway.
				SIPR2 activation is proapoptotic in GCDC-induced cell death	Hydrophobic bile acid apoptosis is regulated by sphingosine-1-phosphate receptor 2 in rat hepatocytes and human hepatocellular carcinoma cells
16	Boar	MAP1S	Microtubule Associated Protein 1S	MAP1S-related autophagy inhibits apoptosis of intestinal epithelial cells (IECs) through Wnt/β-catenin signaling pathway	Microtubule-associated protein 1S-related autophagy inhibits apoptosis of intestinal epithelial cells via Wnt/β-catenin signaling in Crohn's disease
17	Boar	CX3CR1	C-X3-C Motif Chemokine Receptor 1	Cell apoptosis rate significantly increased in siCX3CR1 group	CX3CR1 regulates osteoarthrosis chondrocyte proliferation and apoptosis via Wnt/β-catenin signaling
18	Boar	IGF1	Insulin Like Growth Factor 1	The anti-apoptotic effect of IGF1 on Schwann cells inflicted by hyperglycemia is mediated at least by neuritin, a novel neurotrophic factor, through PI3K and Bcl-2.	Anti-Apoptotic Effect of IGF1 on Schwann Exposed to Hyperglycemia is Mediated by Neuritin, a Novel Neurotrophic Factor
19	Boar	G0S2	G0/G1 Switch 2	G0S2 prevented ECs from serum-free starvation stress- and hydrogen peroxide (H2O2)-induced apoptosis.	Lipolytic inhibitor G0/G1 switch gene 2 inhibits reactive oxygen species production and apoptosis in endothelial cells.
20	Boar	TRIM32	Tripartite Motif Containing 32	Trim32 activities as an E3-ubiquitin ligase favor initiated cell survival in carcinogenesis by blocking UVB-induced TNFalpha apoptotic	RING protein Trim32 associated with skin carcinogenesis has anti-apoptotic and E3-ubiquitin ligase properties
21	Boar	DAPK2	Death Associated Protein Kinase 2	DAPK2 was discovered as a Ca+2/CaM-dependent STK that phosphorylates myosin light chain (MLC) and is involved in the apoptotic signa.lDRAK2 brings about these apoptotic effects bymeans of a signaling cascade that involves stimulation ofDRAK2 by nitric oxide (NO),	Death-associated protein kinase (DAPK) family modulators: Current and future therapeutic outcomes.
22	Boar	RELT	RELT Tumor Necrosis Factor Receptor	overexpression of RELT or its homologues RELL1 and RELL2 in HEK 293 epithelial cells results in cell death with morphological characteristics consistent with the activation of an apoptotic pathway.	RELT induces cellular death in HEK 293 epithelial cells
23	Boar	ZHX1	Zinc Fingers And Homeoboxes 1	ZHX1 induced G1/S arrest by decreasing cyclin D1 and cyclin E expression, and induced cell apoptosis by Bcl2 downregulation and Bax and cleaved Caspase-3 upregulation	ZHX1 Inhibits Gastric Cancer Cell Growth through Inducing Cell-Cycle Arrest and Apoptosis
24	Boar	FYN	Src Family Tyrosine Kinase	Fyn can arrest SW-induced apoptosis via the activity of Akt and its effective phosphorylation in 293T cells	Fyn arrests swainsonine-induced apoptosis in 293T cells via Akt and its phosphorylation
25	Boar	PADI2	Peptidyl Arginine Deiminase 2	PADI2 overexpression induces apoptosis in activated Jurkat cells	Vimentin is involved in peptidylarginine deiminase 2-induced apoptosis of activated Jurkat cells
26	Boar	IL10	Interleukin 10	Inhibition of IL-10 by the siRNA accelerated apoptosis and was accompanied by significant increase in caspase-3 and caspase-9 and a significant decrease in PI3K, AKT and Bcl2 expression levels compared to the non-transfected case.	Characterization of Apoptosis in a Breast Cancer Cell Line after IL-10 Silencing
27	Boar	NOTCH2	Notch 2	Notch1 protects against CS-induced endothelial apoptosis in COPD through inhibiting the ERK pathway, while the ERK pathway further regulates the methylation of mtTFA promotor.	Notch1 regulates endothelial apoptosis via the ERK pathway in chronic obstructive pulmonary disease
28	Boar	DRAM1	DNA Damage Regulated Autophagy Modulator 1	DRAM1 regulates apoptosis by inhibiting BAX degradation	DRAM1 regulates apoptosis through increasing protein levels and lysosomal localization of BAX
29	Boar	MFN2	Mitofusin 2	the overexpression of Mfn2 could not only increase the levels of Bax and Bid in cervical tumour cells but also decrease the phosphorylation of Bad and the expression of Bcl-2.the overexpression of Mfn2 could trigger cervical tumour apoptosis in vitro and in vivo	Mitofusin-2 Triggers Cervical Carcinoma Cell Hela Apoptosis via Mitochondrial Pathway in Mouse Model
				mitochondria play a critical role in hypoxia/ischemia. mitofusin 2, a key regulator of mitochondrial fusion. depletion of mitofusin 2 would lead to apoptosis both in normal or hypoxic conditions; however, mitofusin 2 overexpression could attenuate hypoxia-induced apoptosis	Mitofusin 2 ameliorates hypoxia-induced apoptosis via mitochondrial function and signaling pathways
30	Boar	IER3	Immediate Early Response 3	IER3 proteins target the promotors of anti-apoptotic genes and act as an anti-apoptotic factor in cardiomyocytes	Dysregulated IER3 Expression is Associated with Enhanced Apoptosis in Titin-Based Dilated Cardiomyopathy
				IER3 efficiently induced apoptosis, and its knockdown promoted survival of HeLa cells. In addition, TAp73β-induced cell death, but not p53-induced cell death, was inhibited upon IER3 silencing	IER3 is a crucial mediator of TAp73β-induced apoptosis in cervical cancer and confers etoposide sensitivity
31	Boar	SLC1A5	Solute Carrier Family 1 Member 5	siRNA-mediated SLC1A5 knockdown resulted in cell cycle arrest and apoptosis of TE-1 cells,	SLC1A5 Silencing Inhibits Esophageal Cancer Growth via Cell Cycle Arrest and Apoptosis
32	Boar	CREB3	Transforming Growth Factor Beta 1	Herp (homocysteine-induced ER protein), a protein known to promote the degradation of ER-resident Ca2+ channels. Herp gene transcription is controlled by the transcription factor CREB3 (cAMP response element-binding protein 3). We found that the CREB3/Herp pathway limited the increase in cytosolic Ca2+ concentration and apoptosis early in PV infection	The CREB3-Herp signalling module limits the cytosolic calcium concentration increase and apoptosis induced by poliovirus.
33	Boar	CCL3L1	C-C Motif Chemokine Ligand 3 Like 1	CCL3L1/bcl-2-regulated anti-apoptotic pathway significantly contributes to reduction of HIV-1/gp120-induced neuronal apoptosis	CCL3L1 prevents gp120-induced neuron death via the CREB cell signaling pathway
34	Boar	ERP29	Endoplasmic Reticulum Protein 29	ERp29 expression and the apoptotic index were significantly increased in HTR-8/SVneo cells, overexpression of ERp29 may play a key role in TCA-induced apoptosis in HTR-8/SVneo cells via activation of p38	High concentraction of taurocholic acid induced apoptosis in HTR-8/SVneo cells via overexpression of ERp29 and activation of p38
35	Boar	PFKFB3	6-Phosphofructo-2-Kinase/Fructose-2,6-Biphosphatase 3	The 6-phosphofructo-2-kinase/fructose-2,6-biphosphatase 3 (PFKFB3) catalyzes the generation of fructose-2,6-bisphosphate, a potent allosteric stimulator of glycolysis. siRNA silencing of endogenous PFKFB3 inhibits Cdk1 activity, which in turn stabilizes p27 protein levels causing cell cycle arrest at G1/S and increased apoptosis in HeLa cells	6-Phosphofructo-2-kinase (PFKFB3) promotes cell cycle progression and suppresses apoptosis via Cdk1-mediated phosphorylation of p27
36	Boar	IGF2R	Insulin Like Growth Factor 2 Receptor	Unregulated IGF2R signaling triggers cardiac hypertrophy, apoptosis, and cardiomyopathies. The present study investigated the role of IGF2R in cardiomyocyte apoptosis under high glucose (HG) levels and in streptozotocin (STZ) induced diabetic rat hearts	Cardiac apoptosis induced under high glucose condition involves activation of IGF2R signaling in H9c2 cardiomyoblasts and streptozotocin-induced diabetic rat hearts
37	Boar	ADAMTSL4(TSRC1)	Thrombospondin Repeat Containing 1	Overexpression of bikunin could suppress TNF-induced apoptosis of OV-90 cells, and TSRC1 overexpression had an opposite effect on apoptosis	Cathepsin B and its interacting proteins, bikunin and TSRC1, correlate with TNF-induced apoptosis of ovarian cancer cells OV-90.
38	Boar	OSM	Oncostatin M	OSM alleviated cardiac I/R injury by inhibiting cardiomyocyte apoptosis through inhibition of inositol pyrophosphate 7 (IP7) production, thus activating PI3K/Akt/BAD pathway, decreasing Bax expression while up-regulating Bcl-2 expression and decreasing the ratio of Bax to Bcl-2 in db/db mice.	Oncostatin M (OSM) protects against cardiac ischaemia/reperfusion injury in diabetic mice by regulating apoptosis, mitochondrial biogenesis and insulin sensitivity
39	Boar	TLR2	Toll Like Receptor 2	the apoptosis of RNCs and the expressions of the inflammatory cytokines induced by H2O2 administration were significantly inhibited after TLR2 interference.	17β-Estradiol Protects the Retinal Nerve Cells Suppressing TLR2 Mediated Immune-Inflammation and Apoptosis from Oxidative Stress Insult Independent of PI3K.
40	Boar	CD53	CD53 Molecule	In CD53- stimulated cells there is a significant reduction in caspase activation, measured by caspase processing of poly ADP-ribose polymerase, as well as a reduction in the fragmentation of DNA. CD53- stimulated cells also have an increase in the level of bcl-X(L) and a reduction of bax protein, two components of the mitochondrial apoptotic pathway	Apoptosis protection and survival signal by the CD53 tetraspanin antigen
41	Boar	IFI30	IFI30, Lysosomal Thiol Reductase	porcine IFI30 expression may inhibit PRRSV proliferation and host cell apoptosis in vitro	Porcine IFI30 inhibits PRRSV proliferation and host cell apoptosis in vitro
42	Boar	MMP14	MT1-MMP	we have previously demonstrated that membrane type-1 matrix metalloproteinase (MT1-MMP), a proteinase overexpressed in many aggressive tumours, promotes tumour progression by circumventing the collagen-induced up-regulation of BIK, a pro-apoptotic tumour suppressor, and hence apoptosis.	A membrane-type-1 matrix metalloproteinase (MT1-MMP)-discoidin domain receptor 1 axis regulates collagen-induced apoptosis in breast cancer cells.
				in 293-VnR and human breast cancer cells expressing ADAM12 at the cell surface, endogenous MMP-14 was recruited to the cell surface, resulting in its activation. Subsequent to this activation, gelatin degradation was stimulated and tumor cell apoptosis was decreased, with reduced expression of the pro-apoptotic proteins BCL2L11 and BIK.	ADAM12 redistributes and activates MMP-14, resulting in gelatin degradation, reduced apoptosis and increased tumor growth
43	Boar	QKI	QKI, KH Domain Containing RNA Binding	Knocking down endogenous QKI by RNAi enhanced cell susceptibility to apoptosis, whereas overexpression of either QKI5 or QKI6 suppressed IR-induced apoptosis	RNA binding protein QKI inhibits the ischemia/reperfusion-induced apoptosis in neonatal cardiomyocytes
44	Boar	CXCL8	C-X-C Motif Chemokine Ligand 8	CXCL8 stimulated proliferation and growth and reduced apoptosis of ESCs in an autocrine manner, and these effects were abolished by anti-human CXCL8 and CXCR1 neutralizing antibodies and by a PI3K/Akt inhibitor. Moreover, CXCL8 up-regulated the expression of the anti-apoptotic proteins, survivin and Bcl-2, inhibited the expression of the Phosphatase and tensin homolog (PTEN) and activated the pho…	CXCL8 enhances proliferation and growth and reduces apoptosis in endometrial stromal cells in an autocrine manner via a CXCR1-triggered PTEN/AKT signal pathway.
45	Boar	CASP10	Caspase 10	caspase-10 can serve as an initiator caspase in Fas signaling leading to Bid processing, caspase cascade activation, and apoptosis.	Caspase-10 triggers Bid cleavage and caspase cascade activation in FasL-induced apoptosis
46	Boar	CD86	CD86 Molecule	cross-linking of CD80 and CD86 in EBV-transformed B cells induced apoptosis through caspase-dependent release of apoptosis-related molecules, cytochrome c and apoptosis-inducing factor (AIF) from mitochondria	CD80 (B7.1) and CD86 (B7.2) induce EBV-transformed B cell apoptosis through the Fas/FasL pathway
47	Giant panda	HSPB8	Heat Shock Protein Family B (Small) Member 8	siRNA knockdown of heat shock protein family B (small) member 8 (HSPB8) inhibited the proliferation of Gastric cancer (GC) cells and promoted their apoptosis
48	Giant panda	SPHK1	Sphingosine Kinase 1	SphK1 inhibitor safingol synergistically sensitized EGCG-induced proapoptotic cell death and tumor suppression in multiple myeloma cells by promoting the prevention of RTK phosphorylation and activation of death-associated protein kinase 1 (DAPK1)
49	Giant panda	TUSC2	Tumor Suppressor 2, Mitochondrial Calcium Regulator	TUSC2-enhanced chemosensitivity is associated with the downregulation of MDM2, accumulation of p53 and activation of the Apaf-1-dependent apoptosis pathway
50	Giant panda	HSPB6	Heat Shock Protein Family B (Small) Member 6	HSP20 is associated with phosphoinositide 3-kinase (PI3K) and inhibits the proliferation of HCC cells via suppression of the AKT signaling pathway,SP20 directly associates with Bax and stimulates caspase cascade in human human hepatocellular carcinoma (HCC) cells to induce apoptosis
51	Giant panda	PUF60	Poly(U) Binding Splicing Factor 60	Poly-U-binding factor 60 kDa (PUF60), also known as Ro RNA binding protein (RoBPI) and FBP interacting repressor (FIR), is a multifunctional protein that is involved in a variety of nuclear processes including pre-mRNA splicing, apoptosis and transcription regulation, overexpressed StmPUF60 could induce apoptosis
52	Giant panda	CIRBP	Cold Inducible RNA Binding Protein	CIRBP overexpression promoted cell proliferation, inhibited cell apoptosis, reduced ROS level, down-regulated phosphorylated levels of IκBα and p65, and up-regulated expression of Bcl-3 in H9C2 cells with myocardial ischemia
				the released CIRP in shock can directly activate ECs and induce EC pyroptosis to cause lung injury
53	Giant panda	OGG1	8-Oxoguanine DNA Glycosylase	OGG1 inhibits the apoptosis and decreases mtDNAcn induced by particulate matter 2.5 (PM2.5)
54	Giant panda	PDCD2	Programmed Cell Death 2	knockdown of the PDCD2 protein in this cell line by PDCD2-specific small interfering RNA duplexes inhibits apoptosis
55	Giant panda	SOX4	SRY-Box 4	SOX4 knockdown significantly induced apoptosis in melanoma cells
56	Giant panda	GFER	Augmenter Of Liver Regeneration	recombinant human ALR inhibited apoptosis of ConA-activated lymphocytes and revealed reductions in the percentage of apoptotic cells, caspase-3 activation and PARP cleavage in cells treated with rhALR. Furthermore, the BAX/BCL-2 and cytosol/mitochondria cytochrome c ratios were decreased in the intrinsic death pathway and the activation of caspase-8 was also decreased in the extrinsic death pathw…
57	Giant panda	ZNF598	Zinc finger protein 598	ZNF598 is a UV irradiation regulated gene and its loss results in resistance to UV-induced apoptosis
58	Giant panda	TP53INP1	Tumor Protein P53 Inducible Nuclear Protein 1	TP53INP1s are functionally associated with p73 to regulate cell cycle progression and apoptosis, independently from p53, TP53INP1s inhibit cell growth and promote cell death
59	Giant panda	CTBP2	C-Terminal Binding Protein 2	silencing of CtBP2 markedly increased the apoptosis of PCa cells in vitro
60	Giant panda	LGALS8	Galectin 8	Gal-8,emerges as a factor that promotes proliferation and prevents apoptosis in cancerous cells
61	Giant panda	LDOC1	Regulator Of NFKB Signaling	LDOC1 suppressed proliferation and induced apoptosis by inhibiting NF-κB activation in papillary thyroid carcinoma (PTC)
				Upregulation of LDOC1 in human intrahepatic biliary epithelial cells (HIBECs) increases the expression of NF-κB, which may promote the activation of IL-2 and TNF-α secretion and inhibit cell apoptosis
62	Giant panda	EGFL8	EGF Like Domain Multiple 8	rEGFL8 also inhibited thymocyte proliferation and induced thymocyte apoptosis
63	Giant panda	G6PD	Glucose-6-phosphate dehydrogenase	G6PD may regulate apoptosis and expression of cell cycle-related proteins through phosphorylation of transcription factors STAT3 and STAT5
				G6PD-knockdown enhanced germ cell apoptosis in Caenorhabditis
64	Giant panda	DCN	Decorin	DCN suppresses cell growth and induces apoptosis in various tumour cells
65	Giant panda	LGALS1	Galectin‑1	silencing the gene expression of Galectin‑1 induced the apoptosis of mHSCs from mice with liver fibrosis
66	Giant panda	KNG1	Kininogen-1	Overexpression of KNG1 suppresses glioma progression by inhibiting the proliferation and promoting apoptosis of glioma cells
67	Giant panda	PRPS2	Phosphoribosyl Pyrophosphate Synthetase 2	PRPS2 inhibits the apoptosis of TM4 Sertoli cells via the p53/Bcl-2/caspases signaling pathway.
68	Giant panda	NUB1	NEDD8 ultimate buster 1	Overexpression of NUB1 remarkably induced apoptosis in IFN-alpha-resistant A498 cells
69	Giant panda	BNIP3	BCL2 Interacting Protein 3	a pro-apoptosis protein， was identified as a Bcl-2-interacting protein ，and it was suggested to induce apoptosis by inhibiting anti-apoptotic proteins, including Bcl-2 and Bcl-xLin and response to mitochondrial damage
70	Giant panda	DDIT3	DNA Damage Inducible Transcript 3	Plays an essential role in the response to a wide variety of cell stresses and induces cell cycle arrest and apoptosis in response to ER stress
71	Giant panda	CITED2	glutamic acid/asparagine-rich carboxy-terminal domain 2	CITED2 activation may induce mucosal apoptosis and erosion by activating p53
72	Giant panda	NDRG4	NDRG Family Member 4	we demonstrate that the predominant form of cell death following NDRG4 silencing is apoptosis，apoptosis caused by p53 upregulation, phosphorylation at Ser15, BAX activation, Bcl-2 and BcL-xL downregulation, mitochondrial cytochrome c release and execution of caspases following NDRG4 depletion
73	Giant panda	HOXA5	Homeobox A5	Hoxa5 aggravated white adipocyte apoptosis through mitochondrial pathway rather than endoplasmic reticulum stress (ERS)-induced or death receptor (DR)-mediated pathway
74	Giant panda	BAG5	BCL2 Associated Athanogene 5	Bag5 overexpression in 22Rv.1 prostate cancer cells inhibited ER-stress induced apoptosis
75	Giant panda	TP73	Tumor Protein P73	TAp73 or DeltaNp73 induced apoptosis under basal growth conditions in vitro，Participates in the apoptotic response to DNA damage
76	Giant panda	SOST	Sclerostin	SOST silencing promotes the proliferation, invasion and migration, and decreases the apoptosis of human retinoblastoma cells by activating the Wnt/β-catenin signaling pathway.
77	Giant panda	RELT	RELT Tumor Necrosis Factor Receptor	overexpression of RELT or its homologues RELL1 and RELL2 in HEK 293 epithelial cells results in cell death with morphological characteristics consistent with the activation of an apoptotic pathway.
78	Giant panda	LCK	Tyrosine-Protein Kinase Lck	the presence of p56(lck) enhances MG132-induced apoptosis by augmenting ER stress-mediated apoptotic events in Jurkat T cells
79	Giant panda	SLC39A4(ZIP4)	Solute Carrier Family 39 Member 4	In pancreatic cancer,it lead to repressed apoptosis, enhanced growth rate and enhanced invasive behavior.
80	Giant panda	PSMC3IP	PSMC3 Interacting Protein	PSMC3IP and EPSTI1 have a strong anti-apoptotic role in breast cancer cells, particularly in estrogen receptor positive and triple negative, by means of physical interaction with the apoptosis initiator caspase-8
81	Giant panda	ING4	Inhibitor Of Growth Family Member 4	ING4 overexpression induced cell apoptosis and autophagy in RCC cells. Furthermore, ING4 overexpression suppressed the activation of PI3K/Akt pathway in RCC cells.
82	Giant panda	GPR3	G Protein-Coupled Receptor 3	belong to a family of constitutively active Gs-coupled receptors that activate 3'-5'-cyclic adenosine monophosphate (cAMP),developmental expression of constitutively active Gs-coupled GPR3 activates the ERK and Akt signaling pathways at the basal level, thereby protecting neurons from apoptosis that is induced by various stimuli
83	Giant panda	SESN2	Sestrin 2	LPS-mediated cell death and the expression of matrix metalloproteinase (MMP) 2 and MMP9 were significantly increased by sesn2 knockdown
				Sestrin2 silencing strongly inhibits cytokine-induced cell death through a mechanism independent of ROS and mTORC1 regulation
84	Giant panda	EBF3	Early B Cell Factor 3	expression of EBF3 resulted in cell cycle arrest and apoptosis
85	Giant panda	CSK	C-Terminal Src Kinase	Csk knockdown prevented Ang II-induced podocyte apoptosis, reduced Fyn kinase inactivation
86	Giant panda	BBC3	BCL2 Binding Component 3	UMA knockdown significantly ameliorated ER stress-induced mitochondria-dependent apoptosis in vitro
87	Giant panda	PDCD1	Programmed Cell Death 1	in ovarian cancer cell lines, the apoptosis rate and the expression levels of the caspase-3/8 proteins activity increased significantly in the PDCD1 overexpression
88	Giant panda	ULK1	unc-51 like autophagy kinase 1	unc-51 like autophagy kinase 1 (ULK1), with a recently developed small-molecule inhibitor of ULK1, SBI-0206965, significantly reduces cell growth and promotes apoptosis in SK-N-AS, SH-SY5Y, and SK-N-DZ neuroblastoma cell lines
89	Giant panda	IGFBP3	Unc-51 Like Autophagy Activating Kinase 1	Knockdown of IGFBP3 enhanced the apoptosis via a mitochondrial pathway and inhibited the proliferation of A431 cells
90	Giant panda	IGFBP1	insulin-like growth factor-binding protein-1	p53 transcriptional activation leads to enhanced expression of hepatic IGFBP1 (insulin-like growth factor-binding protein-1),a portion of intracellular IGFBP1 protein localizes to mitochondria where it binds to the proapoptotic protein BAK and hinders BAK activation and apoptosis induction
91	Giant panda	HOXC13	Homeobox C13	HOXC13 regulates the expression of cyclins and antisense-mediated knockdown of HOXC13 resulted in cell cycle arrest and apoptosis in colon cancer cells
92	Giant panda	HIP1	Huntingtin interacting protein 1	HIP-1 as a proapoptotic protein. Overexpression of HIP-1 resulted in rapid caspase 3-dependent cell death
93	Giant panda	BCL2L10	BCL2 Like 10	apoptosis induced by over-expressed BCL2L10 through mitochondrial pathways
94	Giant panda	PADI4	peptidylarginine deiminase type 4	knockdown of PADI4 promoted the apoptosis of fibroblast-like synoviocytes isolated from Rheumatoid arthritis（RA-FLSs） patients and the expression of p53 and p21. Ectopic expression of PADI4 inhibited ADR-induced apoptosis of RA-FLSs, and down-regulated the expression of p53 and p21
95	Giant panda	ERCC1	Excision repair cross complementation group 1	Excision repair cross complementation group 1 (ERCC1) is an endonuclease required for DNA damage repair. The inhibition of ERCC1 in chondrocytes increased their apoptosis
96	Giant panda	PPP1R13L	Protein Phosphatase 1 Regulatory Subunit 13 Like	PPP1R13L protein is an oncogene,It can bind wide-type p53 to inhibit apoptosis, and bind to the NF-kappaB subunit p65 (RelA) to inhibit its transcriptional activity
97	Giant panda	ERCC2	ERCC Excision Repair 2	ERCC2 (also known as XPD) is involved in transcription initiation and control of the cell cycle and apoptosis.XPD may induce cell apoptosis of hepatoma by inducing an over-expression of p53, but suppressing expressions of c-myc and cdk2
98	Giant panda	SKI	SKI Proto-Oncogene	SKI exploits multiple regulatory levels of the TGF-beta pathway and its deficiency restores TGF-beta tumor suppressor and apoptotic activities in spite of the likely presence of oncogenic mutations in melanoma tumors.
99	Giant panda	DVL2	Dishevelled 2	Overexpression of Dvl2 increased apoptosis and inhibited inflammatory cytokine secretion by rheumatoid arthritis fibroblast-like synoviocytes (RA-FLSs) in vivo and in vitro, and Dvl2 inhibited expression of anti-apoptotic and inflammatory genes
100	Giant panda	TNFSF12/TWEAK	Tumor necrosis factor-like weak inducer of apoptosis	TWEAK acting on Fn14 decreased cell viability by inducing apoptosis through caspase pathways in endometrial cancer cells
101	Giant panda	GLIS2	Intercellular Adhesion Molecule 2	GLIS2 play a essential role for the maintenance of renal tissue architecture through prevention of apoptosis and fibrosis
				Glis2 might exert pro-apoptotic function in neurons following intracerebral hemorrhage (ICH)
102	Giant panda	TRAP1	Tumor necrosis factor receptor-associated protein 1	Tumor Necrosis Factor Receptor-Associated Protein 1 (TRAP1) is a mitochondrial heat shock protein involved in the protection from DNA damages and apoptosis induced by oxidants and several other stress conditions.
103	Giant panda	PRAME	preferentially expressed antigen of melanoma	After PRAME siRNA transfection, proliferation was suppressed and cell cycle analysis showed G(0)/G(1) arrest, followed by apoptosis
				overexpressing the PRAME gene significantly induces apoptosis and decreases proliferation in vitro
104	Giant panda	WNT6	Wnt Family Member 6	Wnt6 is a member of the Wnt family, overexpression Wnt6 promoted the proliferation, cell cycle and migration of HCT116 and SW480 cells, but inhibited cell apoptosis in vitro.
105	Giant panda	CACNA1G/Cav3.1	T-type voltage-gated Ca2+ channels	Cav3.1 channels may contribute to the repression of tumor proliferation and the promotion of apoptosis mediated via Cav3.1-specific Ca2+ influx
				T-type channel signaling is redirected towards the activation of the kinase Akt1, leading to increased expression of the anti-apoptotic protein survivin, and a decrease in the pro-apoptotic mediator FoxO3A
106	Giant panda	IGFBP2	Insulin Like Growth Factor Binding Protein 2	IGFBP2 is a downstream molecule in the phosphatase and tensin homolog (PTEN)/phosphoinositide 3-kinase (PI3K)/protein kinase B (AKT) signaling pathway,ectopic expression of IGFBP2 attenuated camptothecin-induced apoptosis, while inhibition of IGFBP2 increased sensitivity to camptothecin-induced death of NCI-H522 cells
107	Giant panda	AQP3	Aquaporin 3	AQP3 is capable of transporting glycerol across the cytomembrane.Previous studies have shown that AQP3 is involved in proliferation, invasion and migration by regulating glycerol and lipid metabolism in diverse cancer cell types. inhibition of autophagy induced by AQP3 knockdown promoted cell apoptosis
				can inhibit arsenite-induced apoptosis by up-regulating Bcl-2
108	Giant panda	TRIM16	Tripartite Motif Containing 16	TRIM16 induces apoptosis in lung cancer cells, by unknown mechanisms.TRIM16 can promote apoptosis by directly modulating caspase-2 activity in breastcancer cells
109	Giant panda	PLTP	Phospholipid Transfer Protein	Knockdown of LPL and PLTP led to decreased cell growth and migration but increased apoptosis in vitro
110	Giant panda	CDA	cytidine deaminase	the proliferation of K562 cells was inhibited after CDA silencing and the cells were mainly arrested in S and G2 phases, while the apoptosis rate of these cells was increased
111	Giant panda	SIRT6	Sirtuin 6	SIRT6 overexpression decreased anti-apoptotic Bcl-2 levels, whereas it promoted an increase in pro-apoptotic Bax and cleaved caspase-3 levels,
				sirt6 exerts potent anti-senescent and anti-apoptotic effects in models of age-related degenerative disease
112	Giant panda	SHOX	Short Stature Homeobox	SHOX expression induces cell cycle arrest and apoptosis in both transformed and primary cells, SHOX expression in U2OS osteosarcoma cells leads to oxidative stress that, subsequent activation of the intrinsic apoptotic pathway characterized by mitochondrial membrane permeabilization and caspase activation
113	Giant panda	SIX2		Six2, a biological marker related to Wnt signaling pathway, promotes the proliferation, inhibits the apoptosis and maintains the un-differentiation of metanephric mesenchyme (MM) cells cells
114	Giant panda	KLK10	Kallikrein Related Peptidase 10	over-expressing KLK10 in prostate cancer cell lines PC3 could decelerate tumour proliferation, which was accompanied with an increase in apoptosis and suppression of glucose metabolism
115	Giant panda	TRAF2	TNF Receptor Associated Factor 2	TNFR2 can also activate non-canonical NF-κB signaling, leading to numerous changes in gene expression that drive inflammation, cell proliferation and cell survival. On the other hand, TNFR1 also activates signaling pathways leading to cell death by either apoptosis or necroptosis, depending on the cellular context
116	Giant panda	ESX1	ESX Homeobox 1	ESX-1-induced apoptosis in virulence
117	Giant panda	CDK5	Cyclin Dependent Kinase 5	neuronal apoptosis is accompanied with a decrease in the levels of p35, p25, and cdk5
				cells that overexpressed wild-type Cdk5 had significantly higher levels of apoptosis
118	Giant panda	KCNH2	ether-a-go-go-related gene potassium channel	hERG channel blockers have been shown to induce apoptosis in different cell types,
119	Giant panda	TRAF1	tumour necrosis factor receptor-associated factor 1	TRAF1 is found to exert pro-apoptotic effects via direct interaction with ASK1
120	Giant panda	GDF5	Growth Differentiation Factor 5	GDF5, members of the TGF-beta superfamily of growth factors, are known to regulate apoptosis in different cell types either positively or negatively
121	Giant panda	FGFR3	Fibroblast growth factor receptor 3	Inhibition of FGFR3 with dovitinib decreased cell survival, increased apoptosis, and induced cell cycle arrest
122	Giant panda	BRMS1	Breast cancer metastasis suppressor 1	overexpression of BRMS1 in PC-3 cells induced apoptosis and inhibited invasion
123	Giant panda	RIN1	Ras interaction/interference 1	knock down of RIN1 expression in A375 cells, suppressed cell proliferation and induced apoptosis through caspase-3 activation and PARP cleavage
124	Giant panda	BAD	BH3-only protein	inactivation of the BH3-only protein BAD by IKK independently of NF-κB activation suppresses TNFα-induced apoptosis
				expression of small amounts of the pro-apoptotic Bcl-2 family member, BAD, conferred ceramide-induced apoptosis onto COS-7 cells
125	Giant panda	NEUROD2	Neuronal Differentiation 2	NeuroD2 is sufficient to induce cell cycle arrest and neurogenic differentiation in nonneuronal cells, Decreased levels of BDNF and higher rates of apoptosis in cerebellar granule cells of neuroD2(-/-) mice indicate that neuroD2 is necessary for the survival of specific populations of central nervous system neurons
126	Giant panda	BCL11B	B Cell CLL/Lymphoma 11B	overexpressed BCL11B conferred chemoresistance to malignant T cells and that inhibiting BCL11B led to increased apoptosis,
127	Giant panda	SIRT5	Sirtuin 5	SIRT5 is located in the mitochondria, and plays a crucial role in the regulation of metabolic process and cellular apoptosis,SIRT5 knockdown results in a marked reduction in cell viability, and a significant increase in the number of apoptotic cells and the caspase 3/7 activity. This result reveals a novel role of SIRT5 in the regulation of oxidative stress-induced apoptosis in cardiomyocytes
128	Giant panda	GATA1	GATA Binding Protein 1	GATA1 was reported to inhibit apoptosis in human umbilical vein endothelial cells, leukemia cells
129	Giant panda	SPIB	Spi-B Transcription Factor	SPIB expression in lymphoma cells contributed to apoptosis resistance via the PI3K-AKT pathway
130	Giant panda	BCL2L12	BCL2 Like 12	Bcl2L12 is reported to be involved in apoptosis regulation,Bcl2L12 retains a BH3-like domain, which is important for the Bcl2L12 anti-apoptotic property and TMZ-induced autophagy
131	Giant panda	FGF21	Fibroblast growth factor 21	FGF21 prevents lipid- or diabetes-induced cardiac apoptosis by activating the ERK1/2-p38 MAPK-AMPK pathway
132	Giant panda	DBP	Dibutyl phthalate	DBP can significantly reduce the survival rate of Sertoli cells, Sertoli cells treated with DBP emerged with typical morphological characteristics of apoptosis, DBP significantly increased the apoptotic rate of Sertoli cells,
133	Giant panda	ADAM33	A defibrinogen and metalloproteinase 33	After the silencing of ADAM33, decreased proliferation and increased apoptosis of ASMCs were observed,

## Sheet: Glycolysis 
	Species		Name	Function	Rference
1	Boar	CEBPG	CCAAT Enhancer Binding Protein Gamma	dioscin induced a profound increase of protein expression of CCAAT/enhancer-binding protein α (C/EBPα), a critical factor for myeloid differentiation. Two-dimensional gel electrophoresis assay confirmed the increase of C/EBPα expression.oth glycolysis and gluconeogenesis pathways after two-dimensional gel electrophoresis assay and IPA network enrichment analysis were proposed to dioscin action. p…	An integrated approach to elucidate signaling pathways of dioscin-induced apoptosis, energy metabolism and differentiation in acute myeloid leukemia.
2	Boar	HSD11B1(11-Beta-HSD1)	Hydroxysteroid 11-Beta Dehydrogenase 1	11β-HSD1 deficiency attenuates the hippocampal pro-inflammatory response to LPS, associated with increased capacity for aerobic glycolysis and mitochondrial ATP generation.	11β-hydroxysteroid dehydrogenase-1 deficiency alters brain energy metabolism in acute systemic inflammation
3	Boar	ACSS2	acetyl-CoA synthetase short-chain family member 2	cytosolic acetyl CoA (Ac-CoA), is produced by ATP-citrate lyase (ACLY) from mitochondria-derived citrate or by acetyl-CoA synthetase short-chain family member 2 (ACSS2) from acetate.in HCMV-infected cells glucose carbon can be used for lipid synthesis by both ACLY and ACSS2 reactions.	ACSS2-mediated acetyl-CoA synthesis from acetate is necessary for human cytomegalovirus infection
4	Boar	NFKB2(P53)	Nuclear Factor Kappa B Subunit 2	overexpression of NF-κB2/p52 (p52) in prostate cancer cells promotes cell growth.genes including GLUT1 (SLC2A1), PKM2, G6PD, and ME1 involved in the regulation of glucose metabolism were altered in LNCaP cells overexpressing p52 compared with the parental LNCaP. cells. an increased amount of glucose flux in the glycolysis pathway, as well as the pentose phosphate pathway (PPP) upon p52 activation…	Upregulation of glucose metabolism by NF-κB2/p52 mediates enzalutamide resistance in castration-resistant prostate cancer cells
5	Boar	ARRB1	Arrestin Beta 1	knockdown of β-arrestin 1 can suppress GBM cell proliferation, invasion and glycolysis by inhibiting Src signaling	Downregulation of β-arrestin 1 suppresses glioblastoma cell malignant progression vis inhibition of Src signaling.
6	Boar	HTATIP2(CC3/TIP30)	HIV-1 Tat Interactive Protein 2	HeLa cells with silenced CC3 maintain higher levels of c-MYC and the M2 isoform of pyruvate kinase in low glucose, contributing to more efficient glycolysis	CC3/TIP30 regulates metabolic adaptation of tumor cells to glucose limitation
7	Boar	IGF1	Insulin Like Growth Factor 1	a Warburg-like effect with increased glycolysis was observed in tumors of the X10/IGF1 groups	Insulin-like growth factor 1 receptor activation promotes mammary gland tumor development by increasing glycolysis and promoting biomass production
				IGF1 and p53 pathways is also of major relevance in terms of metabolic regulation, including glucose transport and glycolysis	Insulin-like Growth Factor 1 Signaling Axis Meets p53 Genome Protection Pathways
				IGF1 can regulate glycolysis rate, stimulate PKM2 Ser/Thr phosphorylation and decrease cellular pyruvate kinase activity.Upon IGF1 treatment we found an increase of the dimeric form of PKM2 and the enrichment of PKM2 in the nucleus. This effect was associated to a reduction of pyruvate kinase enzymatic activity and was reversed using metformin, which decreases Akt phosphorylation. These findings …	IGF1 regulates PKM2 function through Akt phosphorylation
8	Boar	BDH1	3-Hydroxybutyrate Dehydrogenase 1	E2F pathway in regulating glycolysis in the developing myocardium through a mechanism involving cyclin B1	E2F6 Impairs Glycolysis and Activates BDH1 Expression Prior to Dilated Cardiomyopathy
9	Boar	DAPK2	Death Associated Protein Kinase 2	Death-associated protein kinase (DAPk), a multi-domain serine/threonine kinase, regulates numerous cell death mechanisms and harbors tumor suppressor functions. In this study, we report that DAPk directly binds and functionally activates pyruvate kinase M2 (PKM2), a key glycolytic enzyme, which contributes to the regulation of cancer cell metabolism.PKM2 was identified as a novel binding partner …	Death-associated protein kinase increases glycolytic rate through binding and activation of pyruvate kinase
10	Boar	SULF1(HSulf-1 )	Sulfatase 1	HSulf-1, a known putative tumor suppressor, is a negative regulator of glycolysis,Silencing of HSulf-1 expression in OV202 cell line increased glucose uptake and lactate production by upregulating glycolytic genes such as Glut1, HKII, LDHA, as well as metabolites.Conversely, HSulf-1 overexpression in TOV21G cells resulted in the down regulation of glycolytic enzymes and reduced glycolytic phenoty…	HSulf-1 deficiency dictates a metabolic reprograming of glycolysis and TCA cycle in ovarian cancer
11	Boar	IL10	Interleukin 10	TGF-β and IL-10 synergistically modulated transcriptional programs and suppressed cellular energetics of both glycolysis and oxidative phosphorylation via inhibition of the mammalian target of rapamycin complex 1 (mTORC1)/S6 kinase 1 (S6K1) pathway in TLR-stimulated B cells	Transforming Growth Factor-β and Interleukin-10 Synergistically Regulate Humoral Immunity via Modulating Metabolic Signals.
				IL-10-/-mice were characterized by decreased levels of VLDL and increased concentrations of LDL and polyunsaturated fatty acids, which are related to the etiology of IBD. Moreover, higher levels of lactate, pyruvate, citrate and lowered glucose suggested increased fatty acid oxidation and glycolysis	Metabolic assessment of gradual development of moderate experimental colitis in IL-10 deficient mice
12	Boar	NOTCH2	NOTCH2	deletion of Notch2 in the limb mesenchyme increases both glycolysis and bone formation in the long bones of postnatal mice, whereas pharmacological reduction of glycolysis abrogates the excessive bone formation.	Notch signaling suppresses glucose metabolism in mesenchymal progenitors to restrict osteoblast differentiation
13	Boar	BCAT1	Branched Chain Amino Acid Transaminase 1	Selective inhibition of BCAT1 activity results in decreased oxygen consumption and glycolysis.	BCAT1 controls metabolic reprogramming in activated human macrophages and is associated with inflammatory diseases
14	Boar	MFN2	mitochondrial fusion protein Mitofusin 2	the mitochondrial fusion protein Mitofusin 2 (Mfn2) in BAT is essential for cold-stimulated thermogenesis, but promotes insulin resistance in obese mice. Mfn2 deletion in mice through Ucp1-cre (BAT-Mfn2-KO) causes BAT lipohypertrophy and cold intolerance. deletion of Mfn2 in mice fed a high fat diet (HFD) results in improved insulin sensitivity and resistance to obesity, while impaired cold-stimu…	Mfn2 deletion in brown adipose tissue protects from insulin resistance and impairs thermogenesis.
				knockdown of Mfn2 by shRNA led to impaired autophagic degradation, inhibited mitochondrial oxygen consumption rate and cell glycolysis, reduced ATP production, and suppressed cell proliferation.	Mitofusin 2-deficiency suppresses cell proliferation through disturbance of autophagy
15	Boar	WBP2	WW domain-binding protein 2	oncogenic role of WBP2 in glioma was through modulating ENO1 and glycolysis activity via the ENO1-PI3K/Akt signaling pathway	WW domain-binding protein 2 acts as an oncogene by modulating the activity of the glycolytic enzyme ENO1 in glioma
16	Boar	TRAF3	TNF Receptor Associated Factor 3	TRAF3 deficiency led to induction of two proteins important for glucose metabolism, Glut1 and Hexokinase 2 (HXK2). This was associated with increased glucose uptake. In the absence of TRAF3, anaerobic glycolysis and oxidative phosphorylation were increased in B cells without changes in mitochondrial mass or reactive oxygen species.	TRAF3 deficiency promotes metabolic reprogramming in B cells
17	Boar	TGFB1	transforming growth factor beta	TGF-β1, known to maintain chondrocyte homoeostasis, stimulated glycolysis by upregulating key glycolytic factors, such as glucose transporter 1 (Glut1) and hexokinase II, while reducing oxidative phosphorylation in human articular chondrocytes (hACs)	Distinct metabolic programs induced by TGF-β1 and BMP2 in human articular chondrocytes with osteoarthritis.
18	Boar	PFKFB3	6-Phosphofructo-2-Kinase/Fructose-2,6-Biphosphatase 3	role of key glycolytic enzyme PFKFB3 in tumor necrosis factor-α (TNF-α)-induced endothelial proinflammatory responses.6-phosphofructo-2-kinase/fructose-2,6-biphosphatase 3 (PFKFB3) catalyzes the generation of fructose-2,6-bisphosphate, a potent allosteric stimulator of glycolysis.Cytoplasmic accumulation of PFKFB3 facilitates its phosphorylation by AMPK, leading to PFKFB3 activation and enhanced …	Acetylation accumulates PFKFB3 in cytoplasm to promote glycolysis and protects cells from cisplatin-induced apoptosis.
				PFKFB3 is a homodymeric bifunctional enzyme, belonging to the family of 6-phosphofructo-2-kinase/fructose-2,6-bisphosphatases, that controls the conversion of fructose-6-phosphate (Fru-6-P) to fructose-2,6-bisphosphate (Fru-2,6-P2 ). This metabolite is important for the dynamic regulation of glycolytic flux by allosterically activating phosphofructokinase-1, a rate-limiting enzyme in glycolysis.	TGF-β1 targets Smad, p38 MAPK, and PI3K/Akt signaling pathways to induce PFKFB3 gene expression and glycolysis in glioblastoma cells.
19	Boar	CCR5	C-C Motif Chemokine Receptor 5 (Gene/Pseudogene)	for T cells, CCL5 activation of CCR5 results in increased glycolysis and enhanced ATP production. CCL5 enhances the proliferation of human breast cancer cell lines (MDA-MB-231, MCF-7) and mouse mammary tumour cells (MMTV-PyMT), mediated by CCR5 activation. CCL5-CCR5 interactions in the tumour microenvironment regulate metabolic events, specifically glycolysis, to promote tumour proliferation and …	CCL5 activation of CCR5 regulates cell metabolism to enhance proliferation of breast cancer cells
20	Boar	TLR2	toll-like receptors	TLR2-activation also regulated changes in the bioenergetic profile of rheumatoid arthritis (RA)-synovial fibroblast cells(RASFC), inducing PKM2 nuclear translocation, decreased mitochondrial respiration and ATP synthesis and increased glycolysis:respiration ratio.	Resolution of TLR2-induced inflammation through manipulation of metabolic pathways in Rheumatoid Arthritis
21	Boar	MMP14	Matrix Metallopeptidase 14	cytoplasmic tail of MT1-MMP makes use of APBA3/Mint3 to activate HIF-1 and thereby boosts glycolysis for ATP production.	Genetic dissection of proteolytic and non-proteolytic contributions of MT1-MMP to macrophage invasion.
22	Giant panda	G6PD	Glucose-6-Phosphate Dehydrogenase	Catalyzes the rate-limiting step of the oxidative pentose-phosphate pathway, which represents a route for the dissimilation of carbohydrates besides glycolysis. The main function of this enzyme is to provide reducing power (NADPH) and pentose phosphates for fatty acid and nucleic acid synthesis	Regulation of G6PD acetylation by KAT9/SIRT2 modulates NADPH homeostasis and cell survival during oxidative stress
					Structural studies of glucose-6-phosphate and NADP+ binding to human glucose-6-phosphate dehydrogenase
23	Giant panda	ADO	adenosine	After 15 min of aerobic perfusion, hearts underwent either two cycles of 10 min of ischemia and 5 min of reperfusion (stressed) or 30 min of aerobic perfusion (control), After 45 min, hearts underwent aerobic perfusion for 35 min. Ado reduced glycolysis by 49% in control hearts but increased glycolysis by 74% in stressed hearts	Antecedent ischemia reverses effects of adenosine on glycolysis and mechanical function of working hearts
24	Giant panda	CRAT	carnitine acetyltransferase	CrAT overexpression in primary human skeletal myocytes increased glucose uptake and attenuated lipid-induced suppression of glucose oxidation	Carnitine insufficiency caused by aging and overnutrition compromises mitochondrial performance and metabolic control
25	Giant panda	CITED2	Terminal Domain 2	Cited2 is required for the maintenance of adult HSC glycolytic metabolism likely through regulating Pdk2, Pdk4, LDHB, LDHD, and Akt activity	Cited2 is required for the maintenance of glycolytic metabolism in adult hematopoietic stem cells
				a deletion of Cited2 in mESCs results in abnormal mitochondrial morphology and impaired glucose metabolism	Cited2, a transcriptional modulator protein, regulates metabolism in murine embryonic stem cells
26	Giant panda	FASN	fatty acid synthase	Inhibition of FASN by cerulenin impaired glycolysis and migration in SK-BR-3 cells,FASN, ErbB2-mediated glycolysis is required for breast cancer cell migration	FASN, ErbB2-mediated glycolysis is required for breast cancer cell migration
27	Giant panda	APOA5	apolipoprotein A5 gene	The apolipoprotein A5 gene (APOA5) is a key player in determining triglyceride concentrations in humans and mice,d-glucose regulates the APOA5 gene via a dephosphorylation mechanis	Glucose regulates the expression of the apolipoprotein A5 gene
28	Giant panda	CYGB	cytoglobin	glucose metabolism was found to be one of the main pathways suppressed by CYGB. The CYGB-expressing cells had lower ATP and compromised glycolysis. Additionally, CYGB suppressed key glucose metabolism factors including GLUT1 and HXK2 in p53-dependent and -independent manners.	The epigenetically downregulated factor CYGB suppresses breast cancer through inhibition of glucose metabolism
29	Giant panda	IGF2	Insulin Like Growth Factor 2	IGF2 controls bone growth by regulating glucose metabolism in chondrocytes	An essential role for IGF2 in cartilage development and glucose metabolism during postnatal long bone growth
30	Giant panda	HK3	hexokinase 3	Hexokinases (HK; ATP:D-hexose 6-phosphotransferase) are enzymes that catalyze the first step of glycolysis, namely, the phosphorylation of glucose to glucose 6-phosphate	PU.1 is linking the glycolytic enzyme HK3 in neutrophil differentiation and survival of APL cells
31	Giant panda	GCK	Glucokinase	Glucokinase (GK) is a glycolytic key enzyme	Structure/function studies of human beta-cell glucokinase. Enzymatic properties of a sequence polymorphism, mutations associated with diabetes, and other site-directed mutant
32	Giant panda	SKI	SKI Proto-Oncogene	Ski-transformed CEFs (Ski-CEFs),exhibited enhanced TCA cycle activity, fatty acid catabolism through β-oxidation, glutamate oxidation, oxygen consumption, as well as increased numbers and mass of mitochondria	Peroxisome proliferator-activated receptor γ (PPARγ) mediates a Ski oncogene-induced shift from glycolysis to oxidative energy metabolism
33	Giant panda	ABCC3	ATP-binding cassette, subfamily C, member 3	ABCC3 is an important oncoprotein involved in glycolysis and drug resistance	Overexpression of ABCC3 promotes cell proliferation, drug resistance, and aerobic glycolysis and is associated with poor prognosis in urinary bladder cancer patients
34	Giant panda	DLX2	distal-less homeobox-2	Distal-less homeobox-2 (Dlx-2), a homeodomain transcription factor involved in embryonic and tumor development, induces glycolytic switch and epithelial-mesenchymal transition (EMT) by inducing Snail expression. Dlx-2 also induces the expression of the crucial Gln metabolism enzyme glutaminase (GLS1), which converts Gln to glutamate	Dlx-2 and glutaminase upregulate epithelial-mesenchymal transition and glycolytic switch
35	Giant panda	FGFR4	fibroblast growth factor receptor 4	fibroblast growth factor receptor 4 (FGFR4), which regulates bile acid, lipid and glucose metabolism, may determine the dynamics of hepatic lipid accumulation and insulin sensitivity in humans	The Gly385(388)Arg Polymorphism of the FGFR4 Receptor regulates Hepatic Lipogenesis under healthy Diet
				FGFR4 can increase glucose metabolism and lead to chemoresistance in breast cancer	FGFR4 Links Glucose Metabolism and Chemotherapy Resistance in Breast Cancer
36	Giant panda	SIRT6	Sirtuin 6	Sirtuin 6 (SIRT6) is a nicotinamide adenine dinucleotide⁺ (NAD⁺) dependent enzyme and stress response protein that has sparked the curiosity of many researchers in different branches of the biomedical sciences.SIRT6 has several different functions in multiple different molecular pathways related to DNA repair, glycolysis, gluconeogenesis and more.SIRT6, which is a negative regulator of enhanced g…	A Review of the Recent Advances Made with SIRT6 and its Implications on Aging Related Processes, Major Human Diseases, and Possible Therapeutic Targets
37	Giant panda	BAD	Bcl-2-associated agonist of cell death	the physiologic balance of hepatic glycolysis and gluconeogenesis is regulated by Bcl-2-associated agonist of cell death (BAD), a protein with roles in apoptosis and metabolism.BAD's suppression of gluconeogenesis is actuated by phosphorylation of its BCL-2 homology (BH)-3 domain and subsequent activation of glucokinase.	Regulation of hepatic energy metabolism and gluconeogenesis by BAD
38	Giant panda	SIRT5	sirtuin 5	The sirtuin SIRT5 resides primarily in the mitochondrial matrix and catalyzes the removal of negatively charged lysine acyl modifications; succinyl, malonyl, and glutaryl groups. SIRT5 regulates protein substrates involved in glycolysis, the TCA cycle, fatty acid oxidation, electron transport chain, ketone body formation, nitrogenous waste management, and ROS detoxification, among other processes.	Functions of the sirtuin deacylase SIRT5 in normal physiology and pathobiology

## Sheet: Oxidative phosphorylation 
		Species	mRNA#	Name	Function	Reference
	1	Boar	NR3C1(GR)	Glucocorticoid Receptor	GR, as a transcription factor, may take an important role in the regulation of mitochondrial oxidative phosphorylation in the HFD mice by interacting with PGC1α and controlling mtDNA expression	Glucocorticoid Receptor Mediates the Effect of High-Fat Diet on Mitochondrial Oxidative Phosphorylation in Mouse Liver.
	2		G0S2	G0/G1 Switch 2	G0S2 inhibits energy production by oxidative phosphorylation to fine-tune proliferation in homeostatic conditions	G0S2 modulates homeostatic proliferation of naïve CD8⁺ T cells and inhibits oxidative phosphorylation in mitochondria
					selective measurement of intramitochondrial ATP levels identified the hypoxia-inducible protein G0/G1 switch gene 2 (G0s2) as a positive regulator of oxidative phosphorylation (OXPHOS). G0s2 increases mitochondrial ATP production,G0s2 interacts with OXPHOS complex V (FoF1-ATP synthase).G0s2 positively regulates OXPHOS activity by interacting with FoF1-ATP synthase, which causes an increase in ATP…	Evaluation of intramitochondrial ATP levels identifies G0/G1 switch gene 2 as a positive regulator of oxidative phosphorylation
	3		FYN	Src Family Tyrosine Kinase	Mitochondrial translation machinery solely exists for the synthesis of 13 mitochondrially-encoded subunits of the oxidative phosphorylation (OXPHOS) complexes in mammals.Fyn kinase, a Src family kinase, with mitochondrial translation components and its involvement in phosphorylation of 55S ribosomal proteins in vitro.Fyn kinase is part of a complex mechanism that regulates protein synthesis and O…	Fyn kinase regulates translation in mammalian mitochondria
	4		TLR2	Toll-like receptor 2	d loss of function showed that TLR2 activation induced GC cell proliferation and promoted ROS generation, Ca 2+ accumulation, oxidative phosphorylation and the electron transport chain, while blocking TLR2 inhibited mitochondrial function and energy metabolism.	18β-glycyrrhetinic acid inhibited mitochondrial energy metabolism and gastric carcinogenesis through methylation regulated TLR2 signaling pathway.
	5	Giant panda	BNIP3	BH3-only protein Bnip3	BH3-only protein Bnip3 is a specific activator of mitochondrial autophagy(mitophagy),Bnip3 and Nix are known to activate the mitochondrial cell death pathway,Bnip3 had impaired oxidative phosphorylation and ATP synthesis without causing permeabilization of the mitochondrial membrane	Bnip3-mediated defects in oxidative phosphorylation promote mitophagy
	6		TRAP1	TNF receptor-associated protein	TRAP1 regulates a metabolic switch between oxidative phosphorylation and aerobic glycolysis in immortalized mouse fibroblasts and in human tumor cells.TRAP1 to be a negative regulator of mitochondrial respiration able to modulate the balance between oxidative phosphorylation and aerobic glycolysis.TRAP1 silencing in a glioblastoma cell line resulted in a variety of metabolic changes suggestive of…	Molecular chaperone TRAP1 regulates a metabolic switch between mitochondrial respiration and aerobic glycolysis
	7		MMP11	Matrix Metallopeptidase 11	In vivo gain- (Mmp11-Tg mice) mice were protected from diet-induced obesity and display mitochondrial dysfunction, due to oxidative stress, and metabolic switch from oxidative phosphorylation to aerobic glycolysis.	Matrix metalloproteinase 11 protects from diabesity and promotes metabolic switch
	8		MEF2D	myocyte enhancer factor 2	MEF2D was targeted to mitochondria via an N-terminal motif and the chaperone protein mitochondrial heat shock protein 70 (mtHsp70). MEF2D bound to a MEF2 consensus site in the region of the mtDNA that contained the gene NADH dehydrogenase 6 (ND6), which encodes an essential component of the complex I enzyme of the oxidative phosphorylation system; MEF2D binding induced ND6 transcription	Direct regulation of complex I by mitochondrial MEF2D is disrupted in a mouse model of Parkinson disease and in human patients
	9		OPA3	OPTIC ATROPHY 3	The OPA3 protein is enriched in the inner mitochondrial membrane and has mitochondrial targeting signals.A requirement for mitochondrial OPA3 to limit HMG-CoA-derived MGC and protect the electron transport chain against inhibitory compounds	A model of Costeff Syndrome reveals metabolic and protective functions of mitochondrial OPA3
	10		SIRT5	sirtuin 5	Hepatic SIRT5-overexpressing ob/ob mouse model showed decreased malonylation and succinylation, improved cellular glycolysis, suppressed gluconeogenesis, enhanced fatty acid oxidation, and attenuated hepatic steatosis,succinylation was the preferred SIRT5 target in the oxidative phosphorylation pathway	SIRT5 deacylates metabolism-related proteins and attenuates hepatic steatosis in ob/ob mice
	11		p32/gC1qR/C1QBP/HABP1	Complement C1q Binding Protein	p32/gC1qR/C1QBP/HABP1 is a mitochondrial/cell surface protein overexpressed in certain cancer cells, high levels of glycolysis, in the absence of adequate OXPHOS, may not be as beneficial for tumor growth as generally thought and suggest that tumor cells use p32 to regulate the balance between OXPHOS and glycolysis, knocking down p32 expression in human cancer cells strongly shifts their metaboli…	Mitochondrial p32 protein is a critical regulator of tumor metabolism via maintenance of oxidative phosphorylation
